# Supplementary material for: Mitophagy-related genes could facilitate the development of septic shock during immune infiltration
Source: Medicine (Baltimore). 2023 Oct 20;102(42):e35154. doi: 10.1097/MD.0000000000035154 (PMC10589548; doi:10.1097/MD.0000000000035154)
Supplement: Supplementary file 1 [file medi-102-e35154-s001.txt]

Category	Term	Count	%	PValue	Genes	List Total	Pop Hits	Pop Total	Fold Enrichment	Bonferroni	Benjamini	FDR
GOTERM_BP_DIRECT	GO:0002181~cytoplasmic translation	44	2.412280702	7.73187E-23	RPL4, RPL30, RPL32, RPL10, RPLP1, RPL12, RPL11, RPL36A, RPL10A, RPL9, RPL7, RPS15, RPS4X, RPS14, RPS17, RPS18, RPL36, RPL14, RPLP2, RPL13, RPL38, RPL37, RPL15, RPS27A, RPL18, RPS11, RPL17, RPS10, RPS13, RPS12, RPL19, RPL21, RPS8, RPS5, RPS6, RPL23A, RPS25, RPS28, RPS27, RPS29, RPS20, RPL26, RPL29, RPS23	1636	90	19308	5.769845151	4.06851E-19	4.06774E-19	4.03604E-19
GOTERM_BP_DIRECT	GO:0006412~translation	54	2.960526316	3.3446E-12	RPL4, RPL30, RPL32, RPLP1, RPL10L, RPL10A, RPL9, RPL7, RPS4X, RPS15, RPS14, MRPL3, RPS17, RPS18, RPL36, RPLP2, RPL38, RPL37, RPS11, RPS10, RPS13, RPS12, RPL21, RPS8, RPS5, RPS6, MRPS18B, MRPS6, MRPS9, RPL26, RPL29, RPL10, RPL12, RPL11, RPL36A, RRBP1, RPL14, RPL13, RPL15, RPS27A, RPL18, RPL17, GCN1, RPL19, RPL23A, RPS25, RPS28, RPS27, TNIP1, NACA, RPS29, RPL13AP3, RPS20, RPS23	1636	223	19308	2.857872751	1.7599E-08	8.79797E-09	8.72941E-09
GOTERM_BP_DIRECT	GO:0032729~positive regulation of interferon-gamma production	27	1.480263158	6.82613E-10	SASH3, APP, TXK, CEBPG, EBI3, CD3E, RASGRP1, IL27RA, PYCARD, TRIM27, CCR2, HLA-DPA1, BTN3A1, IL1R1, SLC11A1, CRTAM, TYK2, BTN3A2, CD2, IL23A, HLA-DPB1, IRF8, TLR8, TLR7, TLR4, CD244, IL18R1	1636	79	19308	4.033579895	3.59191E-06	1.19708E-06	1.18775E-06
GOTERM_BP_DIRECT	GO:0019886~antigen processing and presentation of exogenous peptide antigen via MHC class II	15	0.822368421	3.66002E-08	FCER1G, CTSS, DNM2, HLA-DMA, HLA-DMB, HLA-DPB1, HLA-DRA, CTSF, HLA-DOA, HLA-DRB3, CTSD, HLA-DQA1, HLA-DQB2, HLA-DRB1, HLA-DPA1	1636	30	19308	5.900977995	0.000192572	4.81384E-05	4.77633E-05
GOTERM_BP_DIRECT	GO:0006954~inflammatory response	68	3.728070175	1.55597E-07	CIITA, TNFAIP6, GPR68, ADM, TCIRG1, LIPA, LTB4R, CXCL5, PYCARD, MMP25, RPS6KA5, ADGRE5, ZC3H12A, HYAL3, STAB1, FFAR3, CCR7, CCR5, CCR2, PTGDR, CD96, IL1R1, SLC11A1, CYBA, TNFRSF1B, HSPG2, IL17RA, HCK, ADORA2A, IL23A, XCL1, TLR8, TLR7, GAS5, TLR4, CSF1R, MACIR, SGMS1, PLGRKT, PTGER2, PTAFR, FPR1, FPR3, NLRC4, FUT7, IFI16, CXCR2, S100A12, S1PR3, TSPAN2, KLRG1, GSDMD, GGT5, TGFB1, IL10RB, STAT3, LY8…	1636	412	19308	1.947895649	0.000818416	0.000163719	0.000162443
GOTERM_BP_DIRECT	GO:0051301~cell division	64	3.50877193	2.41325E-07	CCNK, CDCA7L, KIF14, WASL, KIF11, CKS1B, BABAM2, CCND3, TUBA1A, PTTG1, ENSA, CHMP1A, OIP5, IST1, TUBB, KNL1, CCSAP, SIRT2, CDC40, CDC25B, CCNA2, CCNA1, MAU2, CCNE1, CDC37, SPECC1L, BIRC5, KIF2C, ARHGEF2, MAPRE1, ANAPC1, PAFAH1B1, CDC123, CDCA2, CTDP1, CDCA3, ANAPC16, DCTN1, CDCA5, CDCA8, AURKA, GNAI2, CCNB2, CCNB1, MAP4, BUB1, CLASP2, CDT1, CENPW, SPAG5, UBE2C, RCC2, NDC80, ZWINT, PPP1CA, MAD2L2,…	1636	383	19308	1.972128416	0.001269047	0.000211602	0.000209953
GOTERM_BP_DIRECT	GO:0050870~positive regulation of T cell activation	14	0.76754386	1.25131E-06	SIRPB1, PYCARD, HLA-DMA, HLA-DMB, LCK, HLA-DPB1, HLA-DRA, HLA-DOA, HLA-DRB3, HLA-DQA1, HLA-DQB2, HLA-DRB1, CCR2, HLA-DPA1	1636	33	19308	5.00689042	0.006562751	0.00084601	0.000839416
GOTERM_BP_DIRECT	GO:0007165~signal transduction	156	8.552631579	1.40998E-06	GMFG, FAM13A, PYCARD, RPS6KA3, CCND3, RGS3, ALCAM, RASSF3, RASSF4, DPYSL2, RPS6KA1, NAMPT, PPFIA1, GRB10, VSTM1, CCN3, OSTF1, MAP2K4, TLE1, PRKCH, PRKCD, CSNK1D, ANK3, VRK3, TEX2, OLFM4, DGKZ, GTPBP1, BCR, TOM1L2, INPP4B, IL23A, RIN3, ULK1, NBL1, ATF6, RIN2, OPTN, CSNK1G2, NSMAF, CDC42SE1, CSF1R, CD274, LRPAP1, BEX2, BEX1, EPAS1, FPR1, FPR3, CSF2RB, PIK3R2, AGAP3, NDRG2, RASGRP1, NDRG1, GRK3, MIC…	1636	1267	19308	1.453121653	0.007391868	0.00084601	0.000839416
GOTERM_BP_DIRECT	GO:0002503~peptide antigen assembly with MHC class II protein complex	10	0.548245614	1.44727E-06	HLA-DMA, HLA-DMB, HLA-DPB1, HLA-DRA, HLA-DRB3, HLA-DOA, HLA-DQB2, HLA-DRB1, HLA-DQA1, HLA-DPA1	1636	16	19308	7.376222494	0.007586614	0.00084601	0.000839416
GOTERM_BP_DIRECT	GO:0006334~nucleosome assembly	32	1.754385965	1.9299E-06	HP1BP3, MACROH2A1, H3C15, H3C10, H3C3, H3C2, H3C4, H3C7, H4C6, H3-3B, H2BC9, H3C8, NPM1, H2BC7, H2BC8, TSPYL1, H4C9, H2BC5, H2BC3, H2BC4, NAP1L1, H2BC17, H1-5, H2BC12, H1-4, H2BC13, H2BC14, H4C15, H2BC10, H4C12, H4C11, MCM2	1636	148	19308	2.551774268	0.010103741	0.001015319	0.001007406
GOTERM_BP_DIRECT	GO:0002381~immunoglobulin production involved in immunoglobulin mediated immune response	10	0.548245614	2.84357E-06	HLA-DMA, HLA-DMB, HLA-DPB1, HLA-DRA, HLA-DRB3, HLA-DOA, HLA-DQB2, HLA-DRB1, HLA-DQA1, HLA-DPA1	1636	17	19308	6.942327053	0.014851508	0.001360003	0.001349404
GOTERM_BP_DIRECT	GO:0031295~T cell costimulation	15	0.822368421	3.63875E-06	LYN, CD274, CD3E, VAV1, DPP4, EFNB1, TMIGD2, CD40LG, CD5, LCK, CD28, FYN, PTPN6, CD24, ICOS	1636	41	19308	4.317788777	0.018964978	0.00147379	0.001462304
GOTERM_BP_DIRECT	GO:0006909~phagocytosis	20	1.096491228	3.64175E-06	CDC42SE1, CEBPE, SLC11A1, NCF4, ANXA11, NOD2, CORO1A, UNC13D, JMJD6, DNM2, BCR, CNN2, ADORA2A, IRF8, ELMO2, PRTN3, LDLR, TLR4, MYD88, ELANE	1636	70	19308	3.371987426	0.018980501	0.00147379	0.001462304
GOTERM_BP_DIRECT	GO:0032200~telomere organization	12	0.657894737	5.64938E-06	H3C8, H4C9, H4C15, H4C12, H4C11, H3C10, H3C3, H3C2, H3C4, H3C7, H4C6, H3-3B	1636	27	19308	5.245313773	0.02928964	0.002122958	0.002106413
GOTERM_BP_DIRECT	GO:0045087~innate immune response	83	4.550438596	9.35948E-06	IGHM, APP, CYBC1, NCF1, CLEC10A, IFI35, JCHAIN, PYCARD, IGHG1, C1QBP, TMED1, IGLC1, TRIM27, PGLYRP1, CD177, FCER1G, SYK, RNASE6, CYBA, IRAK4, MR1, SIRT2, MPEG1, IL17RA, FGR, HCK, ADAM15, LCK, IL23A, IGHD, BTK, TLR8, BPI, TLR7, ARHGEF2, TLR4, OPTN, LTF, CSF1R, PRKDC, NLRC4, NOD2, LILRA2, CORO1A, LY9, LILRA4, LILRA5, IGKC, IFI16, NLRP6, G3BP2, S100A12, FYN, IGHA2, SLC15A4, LYAR, CD55, N4BP1, KLRG1,…	1636	599	19308	1.635329461	0.048056698	0.003282681	0.003257098
GOTERM_BP_DIRECT	GO:0006915~apoptotic process	83	4.550438596	1.55103E-05	HIP1, NCF1, SRA1, PCSK9, AHR, TCIRG1, PYCARD, RPS6KA3, BABAM2, C1QBP, ZC3H12A, RPS6KA1, CAPN3, PIM3, KIF1B, CTSC, ZNF385A, IER3, KLF11, MAP2K4, MEF2C, AREL1, TNFRSF12A, PRKCD, KREMEN1, TIAM1, ADORA2A, PACS2, NME6, ESPL1, CEACAM6, PTRH2, PSME3, TRAF5, MZB1, MAL, ELMO2, BIRC5, TNFRSF25, SLC25A6, BIRC3, MCM2, MAGEH1, BEX2, SGMS1, ROCK1, NLRC4, AURKA, AKAP1, BID, BUB1, MAPK3, MAP2K6, BCAP31, GSN, GAD…	1636	607	19308	1.613776519	0.078373915	0.00480791	0.004770441
GOTERM_BP_DIRECT	GO:0002504~antigen processing and presentation of peptide or polysaccharide antigen via MHC class II	10	0.548245614	1.55359E-05	HLA-DMA, HLA-DMB, HLA-DPB1, HLA-DRA, HLA-DRB3, HLA-DOA, HLA-DQB2, HLA-DRB1, HLA-DQA1, HLA-DPA1	1636	20	19308	5.900977995	0.078498287	0.00480791	0.004770441
GOTERM_BP_DIRECT	GO:0018108~peptidyl-tyrosine phosphorylation	29	1.589912281	2.24581E-05	CSF1R, ITK, DYRK2, TXK, NOD2, CD3E, CAMKK2, RPS6KA5, FYN, MAP2K6, LYN, MAP2K4, SRMS, SYK, CHKA, PRKCD, MATK, TYK2, BMX, HIPK1, FGR, BCR, CLK1, HCK, FES, LCK, BTK, PTPN6, PTPN4	1636	143	19308	2.393403662	0.111460019	0.006563992	0.006512837
GOTERM_BP_DIRECT	GO:0030097~hemopoiesis	18	0.986842105	2.48231E-05	CSF1R, SELPLG, TAFAZZIN, TIPARP, GFI1, ROGDI, WBP1L, ASH2L, TTC7A, SOD2, RUNX3, ZFP36L2, RUNX2, CNN2, LCK, IL7R, OGT, CCR2	1636	66	19308	3.21871527	0.122449663	0.006873396	0.00681983
GOTERM_BP_DIRECT	GO:0051092~positive regulation of NF-kappaB transcription factor activity	31	1.699561404	2.78821E-05	APP, NLRC4, NOD2, ICAM1, PYCARD, RPS6KA5, FLOT1, S100A12, CAPN3, TRIM27, CD36, NTSR1, NPM1, TGFB1, PRKCH, RIPK3, CARD9, STAT3, IRAK3, CFLAR, CD40LG, SLCO3A1, TRAF5, BTK, PRKD2, ARHGEF2, RBCK1, TLR4, MYD88, IL18R1, LTF	1636	160	19308	2.286628973	0.136462067	0.007334376	0.007277218
GOTERM_BP_DIRECT	GO:0006335~DNA replication-dependent nucleosome assembly	12	0.657894737	3.75908E-05	H3C8, H4C9, H4C15, RBBP4, H4C12, H4C11, H3C10, H3C3, H3C2, H3C4, H3C7, H4C6	1636	32	19308	4.425733496	0.179471202	0.009066545	0.008995888
GOTERM_BP_DIRECT	GO:0008360~regulation of cell shape	30	1.644736842	3.92339E-05	CDC42SE1, CSF1R, PLXND1, WDR1, PRAG1, HEXB, ATP10A, LIMD1, CORO1A, MYL12A, COCH, MYL12B, ICAM1, RAC2, FYN, SEMA4A, RHOG, ARAP1, RHOC, RHOA, FGR, HCK, FES, CDC42EP3, MYH9, ITGA7, PLXNB2, PLEKHO1, ALDOA, RHOQ	1636	155	19308	2.284249546	0.186535436	0.009066545	0.008995888
GOTERM_BP_DIRECT	GO:0006955~immune response	69	3.782894737	3.96371E-05	CIITA, FCAR, LTB4R, CXCL5, CTSS, JCHAIN, IL27RA, ADGRE5, C1QBP, IGLC1, CCR7, CD36, CCR5, CTSC, CCR2, HLA-DPA1, CD96, IL1R1, SLC11A1, IL1R2, TYK2, TNFRSF1B, MR1, GTPBP1, VAV1, CHIT1, TMIGD2, IGHD, IRF8, TLR8, TLR7, CEACAM8, TLR4, HLA-DQB2, CD274, MARCHF1, TCF7, CEBPG, PTAFR, PIK3R2, CST7, IL2RG, PIK3R5, HLA-DMA, HLA-DMB, IGKC, HRH2, CXCR2, ICOS, IGHA2, CCR10, HLA-DQA1, IL10RB, TNFSF12, CD40LG, CNI…	1636	492	19308	1.655152364	0.18825929	0.009066545	0.008995888
GOTERM_BP_DIRECT	GO:0006468~protein phosphorylation	69	3.782894737	6.9903E-05	PRR5, APP, GSK3B, DYRK2, PRAG1, GMFG, PRKAG1, ARAF, LIPE, RPS6KA5, PDK4, PDK3, PIM3, PRKACA, PRKCH, SYK, STRADA, PRKCD, MATK, CSNK1D, IRAK3, TYK2, IRAK4, RUNX3, CDC25B, GAK, FGR, BCR, HCK, OBSCN, CCNE1, LCK, BTK, BIRC5, PRKD2, ULK1, FAM20A, CSNK1G2, ROCK1, PRKDC, TXK, CDCA8, CSF2RB, PKMYT1, CSF2RA, AURKA, CAMKK2, CLN3, GRK3, CCNB1, ATG101, GRK6, STK38, FYN, BUB1, MAPK4, MAPK3, LYN, TGFB1, BMX, HI…	1636	501	19308	1.625419088	0.307773739	0.015323319	0.015203901
GOTERM_BP_DIRECT	GO:0030220~platelet formation	9	0.493421053	8.38865E-05	MEF2C, MPIG6B, WDR1, ACTN1, VPS33A, MYH9, PTPN6, NBEAL2, ZNF385A	1636	19	19308	5.590400206	0.356883308	0.017653068	0.017515494
GOTERM_BP_DIRECT	GO:0032733~positive regulation of interleukin-10 production	13	0.712719298	0.000101024	SASH3, CD274, SYK, HGF, STAT3, NOD2, LILRA5, PYCARD, CD40LG, IL23A, CD28, XCL1, TLR4	1636	41	19308	3.742083607	0.412344445	0.020441785	0.020282478
GOTERM_BP_DIRECT	GO:0018105~peptidyl-serine phosphorylation	32	1.754385965	0.00012277	GSK3B, DYRK2, CAB39, ROCK1, MAST4, PRKDC, PRKX, AURKA, RPS6KA3, RPS6KA5, STK38, RPS6KA1, PDK3, RICTOR, PRKACA, MAPK3, PRKCH, SYK, PRKCD, CSNK1D, MAPK14, VRK3, HIPK1, CLK1, SBK1, BCL2, CDK1, PRKD2, ULK1, CSNK1G2, CDK5R1, ATR	1636	181	19308	2.086533656	0.475890341	0.023921923	0.023735495
GOTERM_BP_DIRECT	GO:0007049~cell cycle	52	2.850877193	0.000177521	PRR5, CCNK, HJURP, AHR, KIF11, CKS1B, RPS6KA3, BABAM2, RGS2, RASSF4, RPS6KA1, ENSA, PIM3, OIP5, STRADA, PRKCD, VASH1, CCSAP, CDC25B, GAK, PSME3, SPECC1L, BIRC5, MCM4, ARHGEF2, ANAPC1, PAFAH1B1, MCM2, CDC123, BEX2, CDCA2, CDCA3, ANAPC16, UHRF1, CDCA5, AURKA, GNAI2, CDC45, RBBP4, MARVELD1, MAPK4, MAPK3, FANCI, CDT1, PRNP, CDKN2C, DDIAS, RCC2, PPP1CA, CCPG1, SGSM3, CDKN3	1636	359	19308	1.709475519	0.607099579	0.032851877	0.032595856
GOTERM_BP_DIRECT	GO:0002862~negative regulation of inflammatory response to antigenic stimulus	10	0.548245614	0.000181088	LYN, FGR, HCK, SYK, NLRP6, RHBDF2, FYN, NOD2, MAPK14, HLA-DRB1	1636	26	19308	4.539213842	0.614406596	0.032851877	0.032595856
GOTERM_BP_DIRECT	GO:0050727~regulation of inflammatory response	22	1.206140351	0.000192079	AREL1, GPX4, IL1R1, TREX1, NOD2, PYCARD, BST1, HCK, NLRP12, TNIP1, NLRP6, TMSB4X, ALOX5, ZYX, XCL1, RICTOR, GGT3P, PIK3AP1, GGT1, MYD88, CCR2, BIRC3	1636	106	19308	2.449462564	0.636077429	0.033684166	0.033421659
GOTERM_BP_DIRECT	GO:0043029~T cell homeostasis	11	0.603070175	0.000209603	CCNB2, LGALS2, TGFB1, SLC46A2, RIPK3, SPNS2, BCL2, NCKAP1L, TCIRG1, IL7R, CORO1A	1636	32	19308	4.056922372	0.668141901	0.035571697	0.03529448
GOTERM_BP_DIRECT	GO:0006364~rRNA processing	25	1.370614035	0.000244967	POP5, DDX47, RPL11, RPF1, RPL7, RPS15, FBL, RPS17, EXOSC4, RPL14, RRP12, LYAR, NOP58, WDR18, RPS6, WDR75, DDX54, RPS25, RPS28, NSA2, RPS27, XRN2, FRG1, MPHOSPH10, RPL26	1636	131	19308	2.252281678	0.724501428	0.039927823	0.039616658
GOTERM_BP_DIRECT	GO:0032760~positive regulation of tumor necrosis factor production	22	1.206140351	0.000251921	SASH3, APP, SYK, CARD9, STAT3, PTAFR, HSPB1, CYBA, NOD2, LILRA2, MMP8, RASGRP1, LILRA5, CD2, PYCARD, IL23A, BTK, CD36, ARHGEF2, TLR4, MYD88, CCR2	1636	108	19308	2.404102146	0.734403528	0.039927823	0.039616658
GOTERM_BP_DIRECT	GO:0032689~negative regulation of interferon-gamma production	13	0.712719298	0.000267715	CD274, CD96, PRNP, INHBA, NOD2, VSIR, NLRP6, C1QBP, ZC3H12A, XCL1, PGLYRP1, TLR4, HLA-DRB1	1636	45	19308	3.409453953	0.755589136	0.039927823	0.039616658
GOTERM_BP_DIRECT	GO:0032731~positive regulation of interleukin-1 beta production	16	0.877192982	0.000277332	GSDMD, APP, STAT3, HSPB1, NLRC4, NOD2, LILRA2, LILRA5, PYCARD, NLRP12, IFI16, TLR8, PYDC1, CD36, TLR4, MYD88	1636	65	19308	2.905096859	0.767653308	0.039927823	0.039616658
GOTERM_BP_DIRECT	GO:0045730~respiratory burst	8	0.438596491	0.000280043	CD52, NCF1, SLC11A1, NCF4, RAC2, CYBA, CD24, CD55	1636	17	19308	5.553861642	0.770944328	0.039927823	0.039616658
GOTERM_BP_DIRECT	GO:0031663~lipopolysaccharide-mediated signaling pathway	12	0.657894737	0.000280808	LYN, SCARB1, HCK, TGFB1, CD6, PTAFR, LY86, BPI, MAPK14, TLR4, MYD88, MAPK3	1636	39	19308	3.631371074	0.77186501	0.039927823	0.039616658
GOTERM_BP_DIRECT	GO:0001819~positive regulation of cytokine production	16	0.877192982	0.000331181	ITK, BTN3A1, SLC11A1, TXK, CARD9, CRTAM, IRAK3, BATF, FGR, KAT2A, TMIGD2, IFI16, FLOT1, CEACAM20, CD28, GAPDH	1636	66	19308	2.86108024	0.824998648	0.045851099	0.045493772
GOTERM_BP_DIRECT	GO:0000079~regulation of cyclin-dependent protein serine/threonine kinase activity	14	0.76754386	0.000369912	CCNK, CDKN1B, CDKN2C, GADD45A, PKMYT1, CCNA2, CCNA1, CCNB2, CCND3, CCNB1, CCNE1, CDC37, CDKN3, CDK5R1	1636	53	19308	3.117497809	0.857275214	0.049900181	0.049511299
GOTERM_BP_DIRECT	GO:0006268~DNA unwinding involved in DNA replication	9	0.493421053	0.000400202	RECQL4, GINS1, PURA, GINS2, RAD51, CDC45, RPA1, MCM4, MCM2	1636	23	19308	4.618156692	0.878310578	0.052636538	0.052226331
GOTERM_BP_DIRECT	GO:0050852~T cell receptor signaling pathway	22	1.206140351	0.000422279	ITK, BTN3A1, BTN2A2, TXK, RFTN1, CD3G, BTN3A2, CD3E, CD3D, THEMIS2, LCK, ZC3H12A, HLA-DPB1, CD28, FYN, PRKD2, PTPN6, CD247, RBCK1, HLA-DRB3, HLA-DRB1, SKAP1	1636	112	19308	2.318241355	0.891662071	0.054185571	0.053763292
GOTERM_BP_DIRECT	GO:0045727~positive regulation of translation	18	0.986842105	0.000585896	NPM1, NSUN5, PRKDC, PTAFR, CIRBP, NAT10, LARP4B, RHOA, RPS4X, HNRNPL, MYC, CD28, PLXNB2, EIF3E, VIM, RPL26, GCN1, MAPK3	1636	84	19308	2.528990569	0.95421917	0.073390486	0.07281854
GOTERM_BP_DIRECT	GO:0016064~immunoglobulin mediated immune response	8	0.438596491	0.000623777	FCER1G, CARD9, PRKCD, CD27, TLR8, CSF2RB, TCIRG1, MYD88	1636	19	19308	4.969244627	0.962497243	0.076318439	0.075723675
GOTERM_BP_DIRECT	GO:0006898~receptor-mediated endocytosis	17	0.932017544	0.000719674	SCARB2, CAP1, DBNL, HIP1R, DNAJC13, HMMR, HSPG2, ASGR1, DNM2, GAK, CLN3, DAB2, STAB1, SDC1, CD36, LDLR, REPS1	1636	78	19308	2.572221177	0.977365715	0.086050148	0.085379542
GOTERM_BP_DIRECT	GO:0030833~regulation of actin filament polymerization	11	0.603070175	0.000765658	PLEKHG2, DBNL, DAAM2, ARPC1B, ARPC1A, ARPC5L, HCLS1, PIK3R2, ARPC4, ARPC5, CORO1A	1636	37	19308	3.508689619	0.982233409	0.089513926	0.088816327
GOTERM_BP_DIRECT	GO:0007052~mitotic spindle organization	14	0.76754386	0.000783008	SUN2, DCTN2, CDCA8, KIF11, NDC80, AURKA, FAM110A, CCNB1, TACC3, BIRC5, MAP4, DLGAP5, CLASP2, SPC25	1636	57	19308	2.898726033	0.983784707	0.089552251	0.088854352
GOTERM_BP_DIRECT	GO:0042110~T cell activation	13	0.712719298	0.00091908	ITK, NLRC3, CD3G, CD3E, RASGRP1, LY9, DDOST, DPP4, CD2, CD7, RAB29, CD28, LAT	1636	51	19308	3.008341723	0.992080468	0.102878305	0.102076554
GOTERM_BP_DIRECT	GO:0032755~positive regulation of interleukin-6 production	20	1.096491228	0.000955417	AKIRIN2, APP, SYK, CARD9, STAT3, PTAFR, CYBA, NOD2, LILRA2, MMP8, LILRA5, IL17RA, PYCARD, BTK, TLR8, TLR7, CD36, ARHGEF2, TLR4, MYD88	1636	103	19308	2.29164194	0.993459941	0.104717719	0.103901633
GOTERM_BP_DIRECT	GO:0000278~mitotic cell cycle	26	1.425438596	0.001187072	DCTN1, CDCA5, CDCA8, KIF11, PKMYT1, AURKA, TUBA1A, NUP62, ENSA, MYBL2, MYBL1, CDT1, CENPW, PPP1R12A, HGF, TUBB, TUBB4B, NDC80, TUBA4A, CDC25B, CIT, TPX2, CENPF, BIRC5, PTPN6, TUBGCP3	1636	154	19308	1.992538024	0.998069705	0.124433146	0.123463414
GOTERM_BP_DIRECT	GO:0007166~cell surface receptor signaling pathway	43	2.35745614	0.001196142	CD274, CDA, IFITM1, SIGLEC9, KLRB1, CD3G, PRL, CD3E, CD3D, SIRPB1, IL27RA, ADGRG3, ADGRE1, ADGRE5, ADGRE3, NUP62, CXCR2, FCER1A, CD36, CCR5, MAPK3, KLRG1, IL1R1, IFNGR2, RANBP9, TNFRSF10B, INHBA, LILRB3, MAPK14, IL17RA, JMJD6, CD2, FCGR2A, KLRF1, CD28, CD27, EVL, TNFRSF25, CD247, IL7R, FCGR2C, MYD88, BIRC3	1636	305	19308	1.66388232	0.998159774	0.124433146	0.123463414
GOTERM_BP_DIRECT	GO:0032930~positive regulation of superoxide anion generation	8	0.438596491	0.001238106	APP, TGFB1, SYK, HVCN1, PRKCD, CYBA, GNAI2, CD177	1636	21	19308	4.495983234	0.998524784	0.124433146	0.123463414
GOTERM_BP_DIRECT	GO:0038096~Fc-gamma receptor signaling pathway involved in phagocytosis	8	0.438596491	0.001238106	LYN, FGR, HCK, SYK, PRKCD, FYN, VAV1, VAV2	1636	21	19308	4.495983234	0.998524784	0.124433146	0.123463414
GOTERM_BP_DIRECT	GO:0060968~regulation of gene silencing	6	0.328947368	0.001294316	H3C8, H3C10, H3C3, H3C2, H3C4, H3C7	1636	11	19308	6.43743054	0.998902918	0.124433146	0.123463414
GOTERM_BP_DIRECT	GO:0000086~G2/M transition of mitotic cell cycle	14	0.76754386	0.001302336	APP, PKMYT1, FOXM1, CDC25B, AURKA, CIT, DNM2, CCNA2, CCNB1, ENSA, CDK1, BIRC5, CDK14, KAT14	1636	60	19308	2.753789731	0.998948311	0.124433146	0.123463414
GOTERM_BP_DIRECT	GO:0043124~negative regulation of I-kappaB kinase/NF-kappaB signaling	13	0.712719298	0.001318989	TLE1, PPM1N, NLRC3, RORA, RHOA, PYCARD, NLRP12, TNIP1, NLRP6, CARD19, ZC3H12A, CCDC22, OPTN	1636	53	19308	2.894819394	0.999036658	0.124433146	0.123463414
GOTERM_BP_DIRECT	GO:0015031~protein transport	57	3.125	0.001332461	WASHC4, CD3G, CCDC91, RINL, NUP62, CHMP1A, TMED1, AP3S2, IST1, VPS33A, RHBDF2, VPS33B, ARRDC3, VPS37B, AP5B1, SCAMP2, VAMP8, TOM1L2, ACAP1, RAB36, MYH9, SFT2D2, VPS25, SEC22C, CD63, ENY2, MACIR, STXBP2, PIK3R2, RRBP1, LIN7A, GABARAP, GGA2, LMAN2, FHIP1B, VPS8, YKT6, ATG7, SLC15A4, SEC23B, AP1M1, RAB4B, MTX1, SEC16A, RAB39B, DNAJC13, SNX22, SNX20, EHD1, CENPF, SNX18, DAB2, NACA, CHMP2A, GOPC, CCDC…	1636	439	19308	1.532372418	0.999102667	0.124433146	0.123463414
GOTERM_BP_DIRECT	GO:0016192~vesicle-mediated transport	35	1.918859649	0.001348164	ARF1, SAR1A, SAR1B, STXBP2, CLINT1, ACTR1A, CHMP1A, AP1S2, RAB29, KIF1B, AP3S2, YKT6, SEC23B, VPS39, AP1M1, VPS9D1, RAB4B, VPS33A, VPS33B, RAB39B, AP5B1, AP3B2, ARL4C, VAMP8, RAB32, CNIH1, RAB36, TBC1D4, SYT11, PLIN3, COPG1, SFT2D2, STX1A, OPTN, VAMP3	1636	234	19308	1.765249828	0.999173924	0.124433146	0.123463414
GOTERM_BP_DIRECT	GO:2001171~positive regulation of ATP biosynthetic process	7	0.38377193	0.001389802	VCP, PID1, TAFAZZIN, MYC, TMSB4X, STAT3, ENO1	1636	16	19308	5.163355746	0.999336662	0.126064655	0.125082209
GOTERM_BP_DIRECT	GO:0030036~actin cytoskeleton organization	29	1.589912281	0.001458363	ROCK1, ARPC1A, FHL3, ARHGEF10L, CORO1A, CLN3, CYTH2, CAPZB, CFL1, PACSIN2, RAC2, FLNB, SPECC1, CAP1, TMOD3, ACTN1, ARHGEF17, RHOG, ARPC5, RHOA, MTSS1, BCR, DAAM2, EHBP1L1, SPECC1L, NF2, UTRN, RHOQ, PAFAH1B1	1636	182	19308	1.880531449	0.999537798	0.13004151	0.129028071
GOTERM_BP_DIRECT	GO:0019882~antigen processing and presentation	12	0.657894737	0.001556357	EXT1, RAB32, HLA-DMA, HLA-DMB, HLA-DPB1, HLA-DRA, HLA-DRB3, CTSS, RAB33A, HLA-DRB1, HLA-DQA1, HLA-DPA1	1636	47	19308	3.013265359	0.999724226	0.136466533	0.135403023
GOTERM_BP_DIRECT	GO:0001818~negative regulation of cytokine production	10	0.548245614	0.001637159	NLRP12, RPS6KA5, BTN2A2, SYT11, SLC11A1, BTK, NPTN, NDRG2, N4BP1, ASB1	1636	34	19308	3.471163527	0.999819862	0.141198235	0.14009785
GOTERM_BP_DIRECT	GO:0071398~cellular response to fatty acid	9	0.493421053	0.001731379	CCNB1, PID1, XRCC5, PTAFR, E2F1, PDK4, FFAR3, PDK3, LDLR	1636	28	19308	3.793485854	0.999890372	0.146915902	0.145770958
GOTERM_BP_DIRECT	GO:0042493~response to drug	41	2.247807018	0.001803432	CDKN1B, TYMS, ICAM1, LDHA, CCNB1, NPC1L1, MYC, DPYSL2, SMPD1, TSPO, RAD54L, CD38, FYN, NCKAP1L, S100A10, MAP2K6, FZD1, TGIF1, LYN, TGFB1, XRCC5, BAD, CARD9, STAT3, VEGFB, GGH, CYBA, INHBA, SOD2, RHOA, DUSP6, POR, CENPF, RAD51, ADORA2A, LCK, BCL2, CDK1, LCN2, PAM, ATR	1636	293	19308	1.651468244	0.999925015	0.150600906	0.149427244
GOTERM_BP_DIRECT	GO:0002407~dendritic cell chemotaxis	7	0.38377193	0.001995126	TRPM2, GPR183, CXCR2, CCR7, ANO6, CCR5, CCR2	1636	17	19308	4.859628937	0.999972706	0.164005579	0.162727451
GOTERM_BP_DIRECT	GO:0007080~mitotic metaphase plate congression	11	0.603070175	0.002192183	CCNB1, DCTN2, CDCA5, NUP62, CHMP1A, KIF14, CHMP2A, RRS1, CHMP4B, CDCA8, KIF2C	1636	42	19308	3.090988474	0.999990344	0.1757048	0.174335498
GOTERM_BP_DIRECT	GO:0018107~peptidyl-threonine phosphorylation	15	0.822368421	0.00224358	GSK3B, DYRK2, ROCK1, PRKDC, PRKCD, HIPK1, CIT, CLK1, SBK1, BCL2, CDK1, PRKD2, ULK1, PRKACA, CDK5R1	1636	71	19308	2.493370984	0.999992637	0.1757048	0.174335498
GOTERM_BP_DIRECT	GO:0038095~Fc-epsilon receptor signaling pathway	8	0.438596491	0.002246208	LYN, MAP2K4, FCER1G, SYK, BTK, VAV1, LILRA4, VAV2	1636	23	19308	4.105028171	0.999992738	0.1757048	0.174335498
GOTERM_BP_DIRECT	GO:2000516~positive regulation of CD4-positive, alpha-beta T cell activation	4	0.219298246	0.002271037	HLA-DRA, HLA-DRB3, HLA-DRB1, CD55	1636	4	19308	11.80195599	0.999993629	0.1757048	0.174335498
GOTERM_BP_DIRECT	GO:0002250~adaptive immune response	57	3.125	0.002446008	IGHM, ITK, CLEC10A, CD3G, CD3E, CD3D, CTSS, JCHAIN, ADGRE1, IGHG1, ALCAM, C1QBP, IGLC1, HLA-DOA, HLA-DPA1, DBNL, SYK, BTN3A1, IL17RA, RNF125, IGHD, BTK, PRKD2, HLA-DQB2, SKAP1, OTUB1, CD274, TXK, CD79A, HLA-DMA, HLA-DMB, IGKC, TNFRSF17, FYN, IGHA2, HLA-DQA1, LAIR1, LYN, AKIRIN2, ERAP2, TRAT1, CRTAM, SIGLEC10, SH2D1A, SH2D1B, LILRB3, BMX, CD6, GPR183, CD7, HLA-DPB1, HLA-DRA, CD247, HLA-DRB3, LAT, …	1636	451	19308	1.491599759	0.999997468	0.186499284	0.185045859
GOTERM_BP_DIRECT	GO:0050766~positive regulation of phagocytosis	12	0.657894737	0.002639838	PYCARD, BCR, FCER1G, LMAN2, SLC11A1, BTK, CYBA, NOD2, IL2RG, LYAR, SIRPB1, DNM2	1636	50	19308	2.832469438	0.999999089	0.198402655	0.196856465
GOTERM_BP_DIRECT	GO:0010756~positive regulation of plasminogen activation	5	0.274122807	0.002714887	CLEC3B, PLGRKT, F12, ENO1, S100A10	1636	8	19308	7.376222494	0.999999387	0.198964282	0.197413714
GOTERM_BP_DIRECT	GO:0050830~defense response to Gram-positive bacterium	22	1.206140351	0.002722948	GSDMD, APP, H2BC7, H2BC8, CARD9, H2BC4, RNASE6, ADM, NOD2, MR1, MPEG1, IL27RA, PYCARD, H2BC12, FGR, NLRP6, H2BC10, CD36, PGLYRP1, IL7R, MYD88, LTF	1636	129	19308	2.012736681	0.999999413	0.198964282	0.197413714
GOTERM_BP_DIRECT	GO:0042102~positive regulation of T cell proliferation	14	0.76754386	0.002786358	SASH3, CD274, TYK2, CD3E, CORO1A, EFNB1, HLA-DMB, CD40LG, CD6, IL23A, HLA-DPB1, CD28, NCKAP1L, HLA-DPA1	1636	65	19308	2.541959752	0.99999958	0.199088397	0.197536862
GOTERM_BP_DIRECT	GO:0050900~leukocyte migration	9	0.493421053	0.002800331	LYN, SELPLG, B4GALT1, ROCK1, LCK, MYH9, ITGA7, FYN, ICAM1	1636	30	19308	3.540586797	0.99999961	0.199088397	0.197536862
GOTERM_BP_DIRECT	GO:0044772~mitotic cell cycle phase transition	8	0.438596491	0.00294216	CCNA2, CCNA1, CCNB2, CCND3, CCNB1, CCNE1, TMOD3, CKS1B	1636	24	19308	3.93398533	0.999999815	0.206382708	0.204774327
GOTERM_BP_DIRECT	GO:0019221~cytokine-mediated signaling pathway	25	1.370614035	0.00306203	CSF1R, EBI3, CSF2RB, LILRA2, IL2RG, CSF2RA, LILRA4, LILRA5, IL27RA, PRKACA, CCR2, IL10RB, BAD, IL10RA, IFNGR2, IL1R2, STAT3, IRAK3, TYK2, IRAK4, LILRB3, HCK, PTPN6, PLP2, IL7R	1636	156	19308	1.891339101	0.999999902	0.210627947	0.208986482
GOTERM_BP_DIRECT	GO:1904667~negative regulation of ubiquitin protein ligase activity	6	0.328947368	0.003122787	RPS15, MAD2L2, RPL11, RPS20, RPL37, MAD2L1	1636	13	19308	5.447056611	0.999999929	0.210627947	0.208986482
GOTERM_BP_DIRECT	GO:0045579~positive regulation of B cell differentiation	6	0.328947368	0.003122787	SYK, BAD, BTK, CD27, NCKAP1L, IL2RG	1636	13	19308	5.447056611	0.999999929	0.210627947	0.208986482
GOTERM_BP_DIRECT	GO:0050853~B cell receptor signaling pathway	22	1.206140351	0.003288631	LYN, IGHM, ITK, MEF2C, SYK, PLEKHA1, RFTN1, BMX, IGLL5, CD79A, IGHG1, IGKC, IGLL1, LCK, IGHD, BCL2, BTK, CD38, PTPN6, IGLC1, NCKAP1L, IGHA2	1636	131	19308	1.982007876	0.99999997	0.219006172	0.217299414
GOTERM_BP_DIRECT	GO:0032956~regulation of actin cytoskeleton organization	16	0.877192982	0.003419714	ROCK1, PRKCD, HIP1R, RHOG, TWF2, RHOC, CORO1A, RHOA, BST1, CCDC88A, RAC2, RICTOR, PAM, RHOQ, CLASP2, CDK5R1	1636	82	19308	2.302820681	0.999999985	0.223688021	0.221944777
GOTERM_BP_DIRECT	GO:0019731~antibacterial humoral response	13	0.712719298	0.003452269	IGHM, APP, H2BC7, H2BC8, H2BC4, RNASE6, ADM, JCHAIN, H2BC12, H2BC10, BPI, IGHA2, LTF	1636	59	19308	2.600430981	0.999999987	0.223688021	0.221944777
GOTERM_BP_DIRECT	GO:0071222~cellular response to lipopolysaccharide	29	1.589912281	0.003486489	CD274, SGMS1, CEBPE, GFI1, NOD2, FCAR, CXCL5, ICAM1, PYCARD, ZC3H12A, CAPN2, TSPO, CD36, CCR5, MEF2C, LDOC1, MAPK14, TNFRSF1B, RHOA, BCR, TNIP1, TNIP2, LCN2, PDCD4, IRF8, BPI, VIM, TLR4, MYD88	1636	193	19308	1.7733509	0.99999999	0.223688021	0.221944777
GOTERM_BP_DIRECT	GO:0043407~negative regulation of MAP kinase activity	11	0.603070175	0.00376712	LYN, PTPN1, UCHL1, RGS2, SMPD1, STK38, NUP62, PRKCD, PTPN6, IRAK3, PIK3CB	1636	45	19308	2.884922575	0.999999998	0.237481396	0.235630657
GOTERM_BP_DIRECT	GO:0090023~positive regulation of neutrophil chemotaxis	8	0.438596491	0.003791758	IL23A, C1QBP, CXCR2, RAC2, XCL1, CCR7, NCKAP1L, MCU	1636	25	19308	3.776625917	0.999999998	0.237481396	0.235630657
GOTERM_BP_DIRECT	GO:0006914~autophagy	24	1.315789474	0.004187629	GRAMD1A, LRSAM1, VCP, ITGB4, SEC16A, RAB39B, WIPI1, PIK3CB, GABARAP, SIRT2, MAP1LC3B, IFI16, ATG101, SYT11, CHMP1A, CHMP2A, IRF8, CHMP4B, TMBIM6, ULK1, ATG7, VPS39, OPTN, TECPR1	1636	151	19308	1.875807575	1	0.259189593	0.257169678
GOTERM_BP_DIRECT	GO:0006968~cellular defense response	12	0.657894737	0.004263065	ITK, FCMR, ADORA2A, NCF1, TRAT1, SH2D1A, CXCR2, TCIRG1, LSP1, CCR5, CCR2, KLRG1	1636	53	19308	2.672140979	1	0.26079053	0.258758139
GOTERM_BP_DIRECT	GO:0007094~mitotic spindle assembly checkpoint	9	0.493421053	0.004324164	MAD2L2, CENPF, BIRC5, TRIP13, BUB1, NDC80, ZWINT, MAD2L1, SPC25	1636	32	19308	3.319300122	1	0.261487675	0.259449851
GOTERM_BP_DIRECT	GO:0033077~T cell differentiation in thymus	10	0.548245614	0.004505445	BCL11B, RIPK3, PRKDC, RPS6, BCL2, IL7R, IL2RG, MR1, ZFP36L2, JMJD6	1636	39	19308	3.026142562	1	0.263657901	0.261603164
GOTERM_BP_DIRECT	GO:0034383~low-density lipoprotein particle clearance	6	0.328947368	0.004521952	EHD1, SCARB1, SOAT1, CD36, LIPA, LDLR	1636	14	19308	5.057981139	1	0.263657901	0.261603164
GOTERM_BP_DIRECT	GO:0046641~positive regulation of alpha-beta T cell proliferation	5	0.274122807	0.004560515	SYK, EBI3, CD28, CD3E, CCR2	1636	9	19308	6.556642217	1	0.263657901	0.261603164
GOTERM_BP_DIRECT	GO:0002438~acute inflammatory response to antigenic stimulus	5	0.274122807	0.004560515	CD6, NLRP6, CXCR2, ELANE, ICAM1	1636	9	19308	6.556642217	1	0.263657901	0.261603164
GOTERM_BP_DIRECT	GO:0043065~positive regulation of apoptotic process	43	2.35745614	0.004660462	APP, B4GALT1, PRKDC, HTRA1, HTRA2, ADM, NLRC4, PYCARD, ING5, LDHA, LGALS2, CALHM2, C1QBP, SMPD1, E2F1, TSPO, EMILIN2, BID, CTSD, ATG7, NTSR1, MAP2K6, BARD1, KLF11, BNIP3L, TGFB1, TNFRSF12A, GADD45B, GADD45A, BAD, RPS6, HIP1R, PNMA5, TNFRSF10B, ANO6, DUSP6, GADD45G, DNM2, STK17B, NEURL1, ACIN1, ATF6, NSMAF	1636	328	19308	1.547207645	1	0.266357282	0.264281508
GOTERM_BP_DIRECT	GO:0001782~B cell homeostasis	8	0.438596491	0.00481527	DOCK10, LYN, SASH3, MEF2C, SPNS2, BCL2, NCKAP1L, IL7R	1636	26	19308	3.631371074	1	0.266357282	0.264281508
GOTERM_BP_DIRECT	GO:0040029~regulation of gene expression, epigenetic	8	0.438596491	0.00481527	H3C8, IFI16, H3C10, H3C3, H3C2, MACROH2A1, H3C4, H3C7	1636	26	19308	3.631371074	1	0.266357282	0.264281508
GOTERM_BP_DIRECT	GO:0032740~positive regulation of interleukin-17 production	8	0.438596491	0.00481527	TGFB1, IL23A, CARD9, RFTN1, TYK2, NOD2, LY9, MYD88	1636	26	19308	3.631371074	1	0.266357282	0.264281508
GOTERM_BP_DIRECT	GO:0032720~negative regulation of tumor necrosis factor production	15	0.822368421	0.004864772	NLRC3, IRAK3, NOD2, VSIR, LILRA4, IL27RA, SYT11, ZC3H12A, TSPO, PTPN6, GHRL, BPI, TRIM27, TLR4, CD33	1636	77	19308	2.299082336	1	0.266357282	0.264281508
GOTERM_BP_DIRECT	GO:0043066~negative regulation of apoptotic process	63	3.453947368	0.004965312	PRR5, GSK3B, FCMR, CDKN1B, KIF14, ARAF, HSPB1, MPO, PTMS, RPS6KA3, BABAM2, MYC, CFL1, RPS6KA1, NUP62, CD38, CAPN3, PIM3, TIMP1, IER3, BNIP3L, AREL1, HGF, RPS6, HCK, DDAH2, BIRC5, TMBIM6, BIRC3, LTF, SERPINB10, CSF1R, RPL10, PRKDC, LEF1, AURKA, PLAC8, CLN3, RICTOR, NCKAP1L, NTSR1, TXNDC5, BARD1, PRNP, NPM1, NIBAN2, BCL11B, HIP1R, VEGFB, DHCR24, CFLAR, SOD2, CAPN13, DAB2, CD40LG, CD28, BCL2, CDK1, …	1636	526	19308	1.413542257	1	0.266357282	0.264281508
GOTERM_BP_DIRECT	GO:0050729~positive regulation of inflammatory response	19	1.041666667	0.004988168	APP, NKG7, IFI35, NLRC4, PLA2G7, LILRA5, IL17RA, PYCARD, NLRP12, LGALS2, TNIP1, NLRP6, IL23A, PDCD4, S100A12, TLR7, LDLR, TLR4, CCR2	1636	110	19308	2.038519671	1	0.266357282	0.264281508
GOTERM_BP_DIRECT	GO:0042274~ribosomal small subunit biogenesis	7	0.38377193	0.005012235	RPS15, LTV1, RPS25, NPM1, RPS17, RPS28, RPS6	1636	20	19308	4.130684597	1	0.266357282	0.264281508
GOTERM_BP_DIRECT	GO:0006897~endocytosis	30	1.644736842	0.005309757	APP, HIP1, CLEC10A, PIK3CB, CLINT1, MRC2, CLN3, CYTH2, RINL, DPYSL2, STBD1, LDLR, ATP9A, REPS1, SORT1, HIP1R, APOBR, TBC1D2B, DNM2, EPN2, EHD1, SNX18, CD6, CD5, RIN3, OCIAD2, LRP10, RIN2, RHOQ, CSNK1G2	1636	208	19308	1.702205191	1	0.271693616	0.269576255
GOTERM_BP_DIRECT	GO:0033153~T cell receptor V(D)J recombination	4	0.219298246	0.005319225	BCL11B, PRKDC, TCF7, LEF1	1636	5	19308	9.441564792	1	0.271693616	0.269576255
GOTERM_BP_DIRECT	GO:0001920~negative regulation of receptor recycling	4	0.219298246	0.005319225	TRAT1, PCSK9, LDLR, OPTN	1636	5	19308	9.441564792	1	0.271693616	0.269576255
GOTERM_BP_DIRECT	GO:0030091~protein repair	4	0.219298246	0.005319225	MSRA, PCMT1, MSRB2, MSRB1	1636	5	19308	9.441564792	1	0.271693616	0.269576255
GOTERM_BP_DIRECT	GO:0046777~protein autophosphorylation	27	1.480263158	0.005426866	CSF1R, GSK3B, TXK, PRKX, AURKA, CAMKK2, ATG101, PIM3, FYN, PRKACA, LYN, SYK, RIPK3, IRAK3, BMX, FGR, BCR, CLK1, HCK, TAOK3, FES, STK17B, BTK, PRKD2, ULK1, CSNK1G2, ATR	1636	181	19308	1.760512772	1	0.274526357	0.272386919
GOTERM_BP_DIRECT	GO:0007519~skeletal muscle tissue development	12	0.657894737	0.00572764	MEF2C, MYL6, TAFAZZIN, HLX, NEURL1, ITGA7, MYL6B, FLNB, CFLAR, MAPK14, VRK3, RHOA	1636	55	19308	2.574972216	1	0.286982025	0.284745518
GOTERM_BP_DIRECT	GO:0050860~negative regulation of T cell receptor signaling pathway	8	0.438596491	0.006033494	PRNP, CEACAM1, BTN2A2, PVRIG, SH2D1A, PTPN6, UBASH3A, DGKZ	1636	27	19308	3.496875849	1	0.299454836	0.297121126
GOTERM_BP_DIRECT	GO:0007015~actin filament organization	22	1.206140351	0.006097373	ARF1, HIP1, TPM4, TMOD3, ACTN1, HIP1R, RHOG, WASL, RHOC, CORO1A, SORBS3, RHOA, MAD2L2, DIAPH2, TMSB4X, BCL2, RAC2, ELMO2, EVL, ARHGEF2, ALDOA, MYO1F	1636	138	19308	1.881471245	1	0.299797026	0.297460649
GOTERM_BP_DIRECT	GO:0007264~small GTPase mediated signal transduction	20	1.096491228	0.006294057	RHOG, RHOC, RASGRP1, RHOA, RASGRP4, VAV1, VAV2, DOCK10, BCR, TIAM1, CCDC88A, ARHGAP30, RASGEF1A, CCDC88C, RAC2, NUCB1, RGL4, RIN2, RHOQ, NUCB2	1636	121	19308	1.950736527	1	0.304814497	0.302439019
GOTERM_BP_DIRECT	GO:0046626~regulation of insulin receptor signaling pathway	6	0.328947368	0.006315298	PTPN1, CCND3, FUT7, MZB1, FFAR3, OGT	1636	15	19308	4.720782396	1	0.304814497	0.302439019
GOTERM_BP_DIRECT	GO:0008154~actin polymerization or depolymerization	7	0.38377193	0.006521887	GSN, CAPZB, CAPG, EVL, GHRL, WASL, VILL	1636	21	19308	3.93398533	1	0.306354007	0.303966531
GOTERM_BP_DIRECT	GO:0070498~interleukin-1-mediated signaling pathway	7	0.38377193	0.006521887	RPS6KA5, TNIP2, IL1R1, IRAK3, IRAK4, MYD88, MAPK3	1636	21	19308	3.93398533	1	0.306354007	0.303966531
GOTERM_BP_DIRECT	GO:0071404~cellular response to low-density lipoprotein particle stimulus	7	0.38377193	0.006521887	FCER1G, SYK, CD9, CD36, GAS5, LDLR, SREBF2	1636	21	19308	3.93398533	1	0.306354007	0.303966531
GOTERM_BP_DIRECT	GO:0002376~immune system process	12	0.657894737	0.006594918	FCMR, FCGR2A, SLFN11, HP, CEACAM20, IRF8, VSTM1, NLRC4, NOD2, CD300LF, MYD88, PTMS	1636	56	19308	2.528990569	1	0.307043047	0.304650201
GOTERM_BP_DIRECT	GO:0050790~regulation of catalytic activity	47	2.576754386	0.007044919	NCF4, FAM13A, PRKAG1, RGPD5, CALML3, ARHGEF10L, WASL, ARHGAP4, RIC8A, CYTH3, CYTH2, RINL, RGS3, CYTH4, PSMD2, DENND11, RAC2, CAPN3, CAPN1, SEC23B, CTSA, DENND2C, VPS9D1, PLEKHG2, DBNL, TREX1, SWAP70, ARHGEF17, PPP2R5C, SOD2, DDOST, DPM2, OBSCN, ACAP1, ARHGAP30, CCDC88C, CWF19L1, DEPDC1, BTK, RANGRF, NUCB1, PREB, RIN3, ARHGEF2, RIN2, NUCB2, NSMAF	1636	375	19308	1.479178484	1	0.321782229	0.319274518
GOTERM_BP_DIRECT	GO:1901750~leukotriene D4 biosynthetic process	5	0.274122807	0.007094989	GGTLC2, GGT5, GGTLC1, GGT3P, GGT1	1636	10	19308	5.900977995	1	0.321782229	0.319274518
GOTERM_BP_DIRECT	GO:0043304~regulation of mast cell degranulation	5	0.274122807	0.007094989	LYN, FES, STXBP2, RAC2, UNC13D	1636	10	19308	5.900977995	1	0.321782229	0.319274518
GOTERM_BP_DIRECT	GO:0097352~autophagosome maturation	10	0.548245614	0.007537587	VAMP8, CLN3, VCP, MAP1LC3B, VPS33A, CHMP1A, CHMP2A, CHMP4B, TECPR1, VPS16	1636	42	19308	2.809989521	1	0.338933738	0.336292361
GOTERM_BP_DIRECT	GO:0000070~mitotic sister chromatid segregation	9	0.493421053	0.007712853	WRAP73, ESPL1, SPAG5, NUSAP1, CDCA8, KIF11, NDC80, ZWINT, MAD2L1	1636	35	19308	3.034788683	1	0.343322156	0.340646579
GOTERM_BP_DIRECT	GO:0032757~positive regulation of interleukin-8 production	13	0.712719298	0.007765698	SYK, STAT3, NOD2, LILRA2, CD2, PYCARD, TLR8, PRKD2, TLR7, TLR4, CD244, MYD88, ELANE	1636	65	19308	2.360391198	1	0.343322156	0.340646579
GOTERM_BP_DIRECT	GO:0046330~positive regulation of JNK cascade	17	0.932017544	0.008006662	MAP2K4, APP, GADD45B, NCF1, GADD45A, CARD9, NOD2, MMP8, RASGRP1, GADD45G, PYCARD, TAOK3, TRAF5, CD27, CCR7, TLR4, MYD88	1636	98	19308	2.04727808	1	0.351025399	0.34828979
GOTERM_BP_DIRECT	GO:0002755~MyD88-dependent toll-like receptor signaling pathway	7	0.38377193	0.008335953	TNIP1, BTK, TLR8, IRAK3, IRAK4, TLR4, MYD88	1636	22	19308	3.755167815	1	0.356548345	0.353769694
GOTERM_BP_DIRECT	GO:0048821~erythrocyte development	7	0.38377193	0.008335953	ALAS1, TMOD3, RPS6, SLC25A40, NCKAP1L, LYAR, JMJD6	1636	22	19308	3.755167815	1	0.356548345	0.353769694
GOTERM_BP_DIRECT	GO:0038083~peptidyl-tyrosine autophosphorylation	7	0.38377193	0.008335953	ITK, SRMS, LCK, TXK, BTK, BMX, MAPK3	1636	22	19308	3.755167815	1	0.356548345	0.353769694
GOTERM_BP_DIRECT	GO:1901741~positive regulation of myoblast fusion	6	0.328947368	0.008554159	CD53, EHD1, FLOT1, CAPN2, SCGB3A1, MAPK14	1636	16	19308	4.425733496	1	0.36293089	0.360102498
GOTERM_BP_DIRECT	GO:0050776~regulation of immune response	10	0.548245614	0.008833129	FCGR2A, GPR108, SH2D1A, SPPL2A, ENTPD7, SH2D1B, FCER1A, TAPBPL, FCGR2C, VSIR	1636	43	19308	2.744640928	1	0.371768713	0.368871447
GOTERM_BP_DIRECT	GO:0001649~osteoblast differentiation	20	1.096491228	0.008905134	MEF2C, TPM4, CCDC47, LEF1, NOG, RRAS2, DNAJC13, RRBP1, MAPK14, RUNX2, RPS15, MRC2, FBL, VCAN, TMEM119, ALPL, RDH14, JUNB, MAP2K6, H3-3B	1636	125	19308	1.888312958	1	0.371824674	0.368926972
GOTERM_BP_DIRECT	GO:0000281~mitotic cytokinesis	13	0.712719298	0.009892172	ROCK1, CDCA8, ANK3, RHOC, TTC19, CIT, SNX18, ESPL1, CFL1, NUSAP1, CHMP4B, BIRC5, CEP55	1636	67	19308	2.289931759	1	0.409783218	0.406589697
GOTERM_BP_DIRECT	GO:0031536~positive regulation of exit from mitosis	4	0.219298246	0.009970016	TGFB1, UBE2C, CDCA5, BIRC5	1636	6	19308	7.86797066	1	0.409783218	0.406589697
GOTERM_BP_DIRECT	GO:0001934~positive regulation of protein phosphorylation	29	1.589912281	0.010994154	PRR5, CSF1R, APP, FBH1, FAXDC2, ITLN1, CDCA8, RASGRP1, CAMKK2, CLN3, CCND3, DVL1, NPTN, FLOT1, MAPK3, FZD1, LYN, MAP2K4, TGFB1, HGF, VEGFB, CSNK1D, DAB2, SLCO3A1, CD6, TMEM119, BIRC5, FAM20A, HLA-DRB1	1636	210	19308	1.629793922	1	0.444477518	0.441013618
GOTERM_BP_DIRECT	GO:0007229~integrin-mediated signaling pathway	18	0.986842105	0.010995755	MPIG6B, SYK, ITGB4, RCC2, TXK, LAMA3, ADAMTS10, VAV1, FGR, HCK, CEACAM1, CD40LG, ADAM15, ZYX, MYH9, ITGA7, LAT, FERMT3	1636	110	19308	1.931229162	1	0.444477518	0.441013618
GOTERM_BP_DIRECT	GO:0045089~positive regulation of innate immune response	8	0.438596491	0.011067583	AKIRIN2, CARD9, SH2D1B, TLR8, IFI35, NOD2, SLC15A4, COCH	1636	30	19308	3.147188264	1	0.444477518	0.441013618
GOTERM_BP_DIRECT	GO:0001732~formation of cytoplasmic translation initiation complex	6	0.328947368	0.011287089	EIF3M, EIF3J, EIF3H, EIF3E, EIF3A, EIF3B	1636	17	19308	4.165396232	1	0.44985892	0.446353082
GOTERM_BP_DIRECT	GO:0043123~positive regulation of I-kappaB kinase/NF-kappaB signaling	27	1.480263158	0.011505961	CANT1, SLC20A1, NOD2, NUP62, S100A12, CCR7, FYN, TRIM27, CD36, CARD9, TNFRSF10B, CFLAR, IRAK4, RHOC, RHOA, TNIP2, TRAF5, TAB2, CCDC22, RBCK1, GAPDH, TLR4, MAP3K14, MYD88, HLA-DRB1, BIRC3, LTF	1636	192	19308	1.659650061	1	0.455134299	0.451587349
GOTERM_BP_DIRECT	GO:0070527~platelet aggregation	10	0.548245614	0.011921287	FIBP, MYH9, HSPB1, PTPN6, PIK3CB, CLIC1, MYL12A, METAP1, ACTG1, FERMT3	1636	45	19308	2.622656887	1	0.46116098	0.457567062
GOTERM_BP_DIRECT	GO:0042100~B cell proliferation	10	0.548245614	0.011921287	SASH3, CD79A, MEF2C, CD40LG, LEF1, PRKCD, BCL2, CD38, IL7R, RASGRP1	1636	45	19308	2.622656887	1	0.46116098	0.457567062
GOTERM_BP_DIRECT	GO:0014065~phosphatidylinositol 3-kinase signaling	10	0.548245614	0.011921287	PRR5, BTN2A2, PLEKHA1, C1QBP, CD28, PIK3R2, PIK3CB, SIRT2, PIK3C2B, PIK3R5	1636	45	19308	2.622656887	1	0.46116098	0.457567062
GOTERM_BP_DIRECT	GO:0050829~defense response to Gram-negative bacterium	16	0.877192982	0.012311597	GSDMD, IGHM, APP, RPL30, SLC11A1, RNASE6, ADM, MR1, MPEG1, PYCARD, H2BC12, IL23A, BPI, TLR4, OPTN, LTF	1636	94	19308	2.008843573	1	0.46906036	0.465404881
GOTERM_BP_DIRECT	GO:2000045~regulation of G1/S transition of mitotic cell cycle	11	0.603070175	0.012434472	SMARCD2, CDKN1B, CDKN2C, SMARCD3, PHF10, PSME3, KIF14, E2F1, PTPN6, BID, SMARCA2	1636	53	19308	2.449462564	1	0.46906036	0.465404881
GOTERM_BP_DIRECT	GO:0006886~intracellular protein transport	41	2.247807018	0.012473283	ARF1, SAR1A, SAR1B, RAB3D, STXBP2, SNX11, GGA2, RAB20, GRPEL1, AP1S2, RAB29, TMED1, AP3S2, SEC23B, SIL1, SEC31B, VPS39, AP1M1, VPS16, YWHAH, BCAP31, CTSA, NPM1, VPS33A, VPS33B, TBC1D8, RABL2A, SYTL1, TBC1D9, TBC1D2B, AP3B2, ARL4C, RAB32, EHD1, TOM1L2, RAB31, TBC1D4, SGSM3, ARHGEF2, COPG1, STX1A	1636	328	19308	1.475244499	1	0.46906036	0.465404881
GOTERM_BP_DIRECT	GO:0006959~humoral immune response	12	0.657894737	0.012571281	BST1, MEF2C, ALOX5, GPR183, EBI3, SH2D1A, BCL2, CD28, HLA-DRB1, CCR2, JCHAIN, LTF	1636	61	19308	2.32169626	1	0.46906036	0.465404881
GOTERM_BP_DIRECT	GO:0007249~I-kappaB kinase/NF-kappaB signaling	12	0.657894737	0.012571281	RIPK3, ROCK1, CARD9, BTK, TLR8, TLR7, FYN, NLRC3, NOD2, MAP3K14, MYD88, BIRC3	1636	61	19308	2.32169626	1	0.46906036	0.465404881
GOTERM_BP_DIRECT	GO:0038061~NIK/NF-kappaB signaling	7	0.38377193	0.012999646	NLRP12, PPP4C, RIPK3, NOD2, MAP3K14, IL18R1, BIRC3	1636	24	19308	3.442237164	1	0.481627722	0.477874303
GOTERM_BP_DIRECT	GO:0006446~regulation of translational initiation	8	0.438596491	0.013275236	EIF4A2, NCBP2, HSPB1, EIF3H, EIF3E, BZW2, EIF4G3, EIF3B	1636	31	19308	3.045666062	1	0.488398704	0.484592518
GOTERM_BP_DIRECT	GO:0032147~activation of protein kinase activity	14	0.76754386	0.013466755	PRNP, CAB39, RIPK3, STRADA, RPLP1, SLC11A1, PRKCD, KIF14, CAMKK2, CCDC88A, TPX2, TAOK3, NCKAP1L, CDK5R1	1636	78	19308	2.118299793	1	0.492004149	0.488169865
GOTERM_BP_DIRECT	GO:1901224~positive regulation of NIK/NF-kappaB signaling	13	0.712719298	0.013895216	APP, IFI35, NOD2, MMP8, RHOA, NLRP12, IL23A, PDCD4, CD27, TLR7, RBCK1, TLR4, IL18R1	1636	70	19308	2.191791827	1	0.504156784	0.500227792
GOTERM_BP_DIRECT	GO:0061644~protein localization to CENP-A containing chromatin	6	0.328947368	0.014558949	H4C9, H4C15, H2AC4, H4C12, H4C11, H4C6	1636	18	19308	3.93398533	1	0.524620771	0.520532299
GOTERM_BP_DIRECT	GO:0006952~defense response	14	0.76754386	0.014907575	CEBPE, STAT3, HP, RNASE6, INHBA, NOD2, LILRB3, LILRA2, MPO, CXCL5, CST3, TNIP1, PTPRCAP, MICU1	1636	79	19308	2.091485872	1	0.530540038	0.526405436
GOTERM_BP_DIRECT	GO:0030041~actin filament polymerization	9	0.493421053	0.014924905	DIAPH2, GSN, PSTPIP2, MSRB2, HCLS1, ARPC4, WASL, MSRB1, GAS7	1636	39	19308	2.723528305	1	0.530540038	0.526405436
GOTERM_BP_DIRECT	GO:0006935~chemotaxis	19	1.041666667	0.015510625	CMTM8, PLGRKT, PTAFR, FPR1, FPR3, PIK3CB, LSP1, MAPK14, CXCL5, FES, CXCR2, RAC2, CMTM1, CCR7, NCKAP1L, PLP2, CCR5, CCR10, CCR2	1636	123	19308	1.823066372	1	0.547660404	0.543392379
GOTERM_BP_DIRECT	GO:0071345~cellular response to cytokine stimulus	8	0.438596491	0.015781536	CSF1R, NLRP12, PID1, LEF1, HCLS1, CCR7, TCIRG1, RHOA	1636	32	19308	2.950488998	1	0.550278401	0.545989974
GOTERM_BP_DIRECT	GO:0060907~positive regulation of macrophage cytokine production	7	0.38377193	0.0159074	PYCARD, CARD9, TLR7, CD36, NOD2, TLR4, MYD88	1636	25	19308	3.304547677	1	0.550278401	0.545989974
GOTERM_BP_DIRECT	GO:0070371~ERK1 and ERK2 cascade	11	0.603070175	0.016003154	NLRP12, BTN2A2, KARS1, MYC, CDK1, GRB10, NOD2, TLR4, ZFP36L2, DUSP6, MAPK3	1636	55	19308	2.360391198	1	0.550278401	0.545989974
GOTERM_BP_DIRECT	GO:0016241~regulation of macroautophagy	11	0.603070175	0.016003154	UCHL1, ATP6V0B, ATP6V1G2, CAPNS1, ATP6V1B2, ULK1, CAPN1, ATP6V0D1, PRKACA, GAPDH, CDK5R1	1636	55	19308	2.360391198	1	0.550278401	0.545989974
GOTERM_BP_DIRECT	GO:1905517~macrophage migration	4	0.219298246	0.016356359	CNN2, BCR, B4GALT1, CCR2	1636	7	19308	6.743974852	1	0.551607729	0.547308943
GOTERM_BP_DIRECT	GO:0010543~regulation of platelet activation	4	0.219298246	0.016356359	FCER1G, SYK, GNAQ, TXK	1636	7	19308	6.743974852	1	0.551607729	0.547308943
GOTERM_BP_DIRECT	GO:0034121~regulation of toll-like receptor signaling pathway	4	0.219298246	0.016356359	APP, GFI1, CD36, BIRC3	1636	7	19308	6.743974852	1	0.551607729	0.547308943
GOTERM_BP_DIRECT	GO:0070555~response to interleukin-1	9	0.493421053	0.017309825	APP, IL1R1, SMPD1, CD38, IRAK3, CYBA, HNMT, MYD88, TLE5	1636	40	19308	2.655440098	1	0.58004453	0.575524129
GOTERM_BP_DIRECT	GO:0032695~negative regulation of interleukin-12 production	6	0.328947368	0.018410163	C1QBP, TLR8, CCR7, IRAK3, NOD2, LILRA5	1636	19	19308	3.726933471	1	0.605349181	0.600631576
GOTERM_BP_DIRECT	GO:0097202~activation of cysteine-type endopeptidase activity	6	0.328947368	0.018410163	PYCARD, IFI16, ASPH, NLRP6, BAD, NLRC4	1636	19	19308	3.726933471	1	0.605349181	0.600631576
GOTERM_BP_DIRECT	GO:0030224~monocyte differentiation	6	0.328947368	0.018410163	CSF1R, IFI16, GPR68, SP3, MYH9, THOC5	1636	19	19308	3.726933471	1	0.605349181	0.600631576
GOTERM_BP_DIRECT	GO:0071346~cellular response to interferon-gamma	16	0.877192982	0.019231005	CIITA, GSN, FCAR, ACTG1, ICAM1, RAB20, MYC, ZYX, IRF8, XCL1, FLNB, VIM, GAPDH, TLR4, HLA-DPA1, VAMP3	1636	99	19308	1.907386827	1	0.613409551	0.608629131
GOTERM_BP_DIRECT	GO:0006336~DNA replication-independent nucleosome assembly	7	0.38377193	0.019235039	H4C9, H4C15, RBBP4, H4C12, H4C11, H4C6, H3-3B	1636	26	19308	3.17744969	1	0.613409551	0.608629131
GOTERM_BP_DIRECT	GO:0098974~postsynaptic actin cytoskeleton organization	5	0.274122807	0.019675147	POTEKP, ARF1, DBNL, ACTBL2, ACTG1	1636	13	19308	4.539213842	1	0.613409551	0.608629131
GOTERM_BP_DIRECT	GO:0030042~actin filament depolymerization	5	0.274122807	0.019675147	GSN, WDR1, MICAL1, CFL1, TWF2	1636	13	19308	4.539213842	1	0.613409551	0.608629131
GOTERM_BP_DIRECT	GO:0010458~exit from mitosis	5	0.274122807	0.019675147	CTDP1, UBE2C, CHMP2A, CHMP4B, CLASP2	1636	13	19308	4.539213842	1	0.613409551	0.608629131
GOTERM_BP_DIRECT	GO:0006751~glutathione catabolic process	5	0.274122807	0.019675147	GGTLC2, GGT5, GGTLC1, GGT3P, GGT1	1636	13	19308	4.539213842	1	0.613409551	0.608629131
GOTERM_BP_DIRECT	GO:0071479~cellular response to ionizing radiation	9	0.493421053	0.019956536	BARD1, BABAM2, RAD51, TGFB1, IFI16, GADD45A, NAMPT, GRB2, MAPK14	1636	41	19308	2.590673266	1	0.613409551	0.608629131
GOTERM_BP_DIRECT	GO:0045184~establishment of protein localization	9	0.493421053	0.019956536	VCP, PLEKHA1, IST1, RCC2, TREX1, KIF14, CHMP2A, ANK3, CEP55	1636	41	19308	2.590673266	1	0.613409551	0.608629131
GOTERM_BP_DIRECT	GO:0030574~collagen catabolic process	9	0.493421053	0.019956536	MRC2, MMP25, RETREG3, ADAM15, PRTN3, PEPD, MMP8, RETREG1, CTSS	1636	41	19308	2.590673266	1	0.613409551	0.608629131
GOTERM_BP_DIRECT	GO:0070430~positive regulation of nucleotide-binding oligomerization domain containing 1 signaling pathway	3	0.164473684	0.020287638	SLC46A2, TLR4, SLC15A4	1636	3	19308	11.80195599	1	0.613409551	0.608629131
GOTERM_BP_DIRECT	GO:0002469~myeloid dendritic cell antigen processing and presentation	3	0.164473684	0.020287638	HLA-DRA, HLA-DRB3, HLA-DRB1	1636	3	19308	11.80195599	1	0.613409551	0.608629131
GOTERM_BP_DIRECT	GO:0051987~positive regulation of attachment of spindle microtubules to kinetochore	3	0.164473684	0.020287638	CCNB1, RCC2, SIRT2	1636	3	19308	11.80195599	1	0.613409551	0.608629131
GOTERM_BP_DIRECT	GO:0060193~positive regulation of lipase activity	3	0.164473684	0.020287638	RHOC, RHOA, PLIN5	1636	3	19308	11.80195599	1	0.613409551	0.608629131
GOTERM_BP_DIRECT	GO:1904886~beta-catenin destruction complex disassembly	3	0.164473684	0.020287638	GSK3B, FRAT1, PPP1CA	1636	3	19308	11.80195599	1	0.613409551	0.608629131
GOTERM_BP_DIRECT	GO:0045429~positive regulation of nitric oxide biosynthetic process	10	0.548245614	0.02041101	APP, P2RX4, DDAH2, ASL, CD36, SOD2, MMP8, TLR4, ICAM1, DNM2	1636	49	19308	2.408562447	1	0.613613287	0.608831279
GOTERM_BP_DIRECT	GO:0035556~intracellular signal transduction	52	2.850877193	0.020845643	GSK3B, ITK, MAST4, ARAF, HSPB1, RPS6KA3, RPS6KA5, AKAP11, RASSF3, RPS6KA1, PRKCH, SYK, PRKCD, NSMCE1, IRAK3, TYK2, IRAK4, GMIP, DGKZ, CIT, BCR, RASA3, PRKAR1A, LCK, BTK, DEPDC1, HCLS1, PRKD2, ARHGEF2, CAB39, ROCK1, ASB13, NLRC3, NOD2, DVL1, STK38, SH3BP5, FYN, GPR155, MAPK4, MAPK3, LYN, NFATC1, BMX, MAPK14, CORO2A, TAOK3, STK17B, ASB7, PTPN6, LAT, ASB1	1636	451	19308	1.360757675	1	0.623118917	0.618262829
GOTERM_BP_DIRECT	GO:0045732~positive regulation of protein catabolic process	15	0.822368421	0.022414105	BARD1, GSK3B, MYLIP, VCP, CDKN1B, AREL1, EGLN2, TIPARP, TNFSF12, LPCAT1, WWP2, HECW2, SGSM3, ATG7, DTL	1636	92	19308	1.924231955	1	0.666218125	0.661026157
GOTERM_BP_DIRECT	GO:0014003~oligodendrocyte development	7	0.38377193	0.023006909	MED12, LYN, TGFB1, GSN, NSUN5, CD9, OLIG1	1636	27	19308	3.059766368	1	0.673074266	0.667828867
GOTERM_BP_DIRECT	GO:0001778~plasma membrane repair	7	0.38377193	0.023006909	SYT11, SMPD1, CHMP1A, DYSF, CHMP2A, MYH9, CHMP4B	1636	27	19308	3.059766368	1	0.673074266	0.667828867
GOTERM_BP_DIRECT	GO:0031623~receptor internalization	10	0.548245614	0.023080969	GRK3, RAB31, FCER1G, SYK, CXCR2, CD9, ADM, GRB2, CD36, DNM2	1636	50	19308	2.360391198	1	0.673074266	0.667828867
GOTERM_BP_DIRECT	GO:0010508~positive regulation of autophagy	13	0.712719298	0.023156518	GSK3B, ROCK1, BAD, PIK3CB, TPCN1, ATG101, ZC3H12A, ULK1, TRIM27, ATG7, ATF6, TRIM65, OPTN	1636	75	19308	2.045672372	1	0.673074266	0.667828867
GOTERM_BP_DIRECT	GO:0032496~response to lipopolysaccharide	22	1.206140351	0.024327482	GGT5, CD96, AKIRIN2, GCH1, IL10RA, PTGER2, SLC11A1, ADM, IRAK3, CSF2RB, SOD2, MPO, RPS6KA3, CD6, BTK, ALPL, TAB2, CCR7, GGT3P, GGT1, TLR4, ELANE	1636	157	19308	1.653777273	1	0.679574653	0.674278595
GOTERM_BP_DIRECT	GO:0046631~alpha-beta T cell activation	4	0.219298246	0.024541242	CD3G, CD247, CD3E, CD3D	1636	8	19308	5.900977995	1	0.679574653	0.674278595
GOTERM_BP_DIRECT	GO:0010886~positive regulation of cholesterol storage	4	0.219298246	0.024541242	EHD1, SCARB1, CD36, SREBF2	1636	8	19308	5.900977995	1	0.679574653	0.674278595
GOTERM_BP_DIRECT	GO:0002283~neutrophil activation involved in immune response	4	0.219298246	0.024541242	FCER1G, SYK, LILRA2, MYD88	1636	8	19308	5.900977995	1	0.679574653	0.674278595
GOTERM_BP_DIRECT	GO:1904417~positive regulation of xenophagy	4	0.219298246	0.024541242	LRSAM1, NOD2, OPTN, MAPK3	1636	8	19308	5.900977995	1	0.679574653	0.674278595
GOTERM_BP_DIRECT	GO:0038094~Fc-gamma receptor signaling pathway	4	0.219298246	0.024541242	FCER1G, LCK, CD247, OSCAR	1636	8	19308	5.900977995	1	0.679574653	0.674278595
GOTERM_BP_DIRECT	GO:0032049~cardiolipin biosynthetic process	4	0.219298246	0.024541242	PGS1, SLC27A1, TAFAZZIN, TAMM41	1636	8	19308	5.900977995	1	0.679574653	0.674278595
GOTERM_BP_DIRECT	GO:0002821~positive regulation of adaptive immune response	4	0.219298246	0.024541242	PYCARD, SASH3, AKIRIN2, SKAP1	1636	8	19308	5.900977995	1	0.679574653	0.674278595
GOTERM_BP_DIRECT	GO:2000379~positive regulation of reactive oxygen species metabolic process	8	0.438596491	0.025279151	NQO2, PID1, RIPK3, GADD45A, ZC3H12A, TSPO, GRB2, MAPK14	1636	35	19308	2.697589941	1	0.679574653	0.674278595
GOTERM_BP_DIRECT	GO:0007059~chromosome segregation	13	0.712719298	0.025453152	CDT1, CDCA2, CENPW, SPAG5, HJURP, NDC80, CIAO1, CENPF, BIRC5, OIP5, CENPN, DLGAP5, SPC25	1636	76	19308	2.01875563	1	0.679574653	0.674278595
GOTERM_BP_DIRECT	GO:0097190~apoptotic signaling pathway	13	0.712719298	0.025453152	HIP1, RIPK3, TNFSF12, CFLAR, CD3E, ING5, P2RX4, ADORA2A, CD5, CD28, BTK, CD38, TNFRSF25	1636	76	19308	2.01875563	1	0.679574653	0.674278595
GOTERM_BP_DIRECT	GO:0008284~positive regulation of cell proliferation	61	3.344298246	0.0255873	CDKN1B, CDCA7L, ROGDI, KIF14, ADM, ASH2L, TCIRG1, PRL, FOXM1, HAPLN3, CXCL5, RPS4X, CAPNS1, MYC, NAMPT, RAC2, TIMP1, CAPN1, RPS6, TBC1D8, RHOG, MATK, RUNX2, CDC25B, TIAM1, HCK, CEACAM6, TRAF5, MZB1, BIRC5, HCLS1, PRTN3, CSF1R, CDC123, ODC1, LEF1, CIAO1, GNAI2, DPP4, PLAC8, PURA, HLX, PDGFC, CXCR2, S1PR3, LYN, AKIRIN2, NPM1, TGFB1, NAP1L1, HIPK1, SMARCA2, BST1, CNOT7, CCPG1, PRC1, ACER3, MAB21L2, …	1636	550	19308	1.30894421	1	0.679574653	0.674278595
GOTERM_BP_DIRECT	GO:0045580~regulation of T cell differentiation	5	0.274122807	0.025736425	CD2, SLC46A2, CRTAM, HLA-DOA, CCR2	1636	14	19308	4.214984282	1	0.679574653	0.674278595
GOTERM_BP_DIRECT	GO:0046323~glucose import	5	0.274122807	0.025736425	RAB4B, SORT1, SESN2, SLC2A3, MAPK14	1636	14	19308	4.214984282	1	0.679574653	0.674278595
GOTERM_BP_DIRECT	GO:0044342~type B pancreatic cell proliferation	5	0.274122807	0.025736425	SERPINB1, DACH1, BAD, CCN3, SIDT2	1636	14	19308	4.214984282	1	0.679574653	0.674278595
GOTERM_BP_DIRECT	GO:0016050~vesicle organization	5	0.274122807	0.025736425	SAR1A, SORT1, SAR1B, WASL, SNX11	1636	14	19308	4.214984282	1	0.679574653	0.674278595
GOTERM_BP_DIRECT	GO:0010950~positive regulation of endopeptidase activity	5	0.274122807	0.025736425	PSENEN, AKIRIN2, APH1B, PSME3, VSIR	1636	14	19308	4.214984282	1	0.679574653	0.674278595
GOTERM_BP_DIRECT	GO:0046039~GTP metabolic process	5	0.274122807	0.025736425	ENTPD7, GIMAP7, GTPBP1, RHOA, RHOQ	1636	14	19308	4.214984282	1	0.679574653	0.674278595
GOTERM_BP_DIRECT	GO:0042742~defense response to bacterium	30	1.644736842	0.025834429	IGHM, CEBPE, HP, NLRC4, NOD2, MPO, COCH, PLAC8, IGHG1, IGKC, STAB1, S100A12, IGLC1, IGHA2, ELANE, GSDMD, AKIRIN2, FCER1G, SYK, SLC11A1, PRKCD, MPEG1, IGLL5, IGLL1, LCN2, IGHD, IRF8, RBCK1, TLR4, MYD88	1636	235	19308	1.50663268	1	0.679574653	0.674278595
GOTERM_BP_DIRECT	GO:0032735~positive regulation of interleukin-12 production	9	0.493421053	0.026089045	CD40LG, SYK, IL23A, IRF8, CCR7, CD36, NOD2, MAPK14, TLR4	1636	43	19308	2.470176835	1	0.682858029	0.677536384
GOTERM_BP_DIRECT	GO:0006260~DNA replication	18	0.986842105	0.026291255	GINS2, RMI2, TREX1, RPA1, NAP1L1, PTMS, RECQL4, ING5, CCDC88A, RBBP4, TOP1MT, PCLAF, CDK1, MCM4, LPIN1, DTL, ATR, MCM2	1636	121	19308	1.755662875	1	0.68474403	0.679407686
GOTERM_BP_DIRECT	GO:0016236~macroautophagy	12	0.657894737	0.026895173	VCP, MAP1LC3B, CHMP2A, CHMP4B, ULK1, TCIRG1, VPS37B, VPS36, ATG7, VPS25, GABARAP, TECPR1	1636	68	19308	2.082698116	1	0.697022187	0.691590157
GOTERM_BP_DIRECT	GO:0043001~Golgi to plasma membrane protein transport	7	0.38377193	0.027244921	GGA2, MACF1, RAB31, ANK3, PHAF1, OPTN, VAMP3	1636	28	19308	2.950488998	1	0.699197698	0.693748713
GOTERM_BP_DIRECT	GO:0002227~innate immune response in mucosa	7	0.38377193	0.027244921	H2BC12, H2BC7, H2BC8, H2BC10, H2BC4, NOD2, LTF	1636	28	19308	2.950488998	1	0.699197698	0.693748713
GOTERM_BP_DIRECT	GO:0010824~regulation of centrosome duplication	6	0.328947368	0.027986843	NPM1, FBXW5, CHMP1A, CHMP2A, CHMP4B, NAT10	1636	21	19308	3.371987426	1	0.711298457	0.705755169
GOTERM_BP_DIRECT	GO:1903077~negative regulation of protein localization to plasma membrane	6	0.328947368	0.027986843	DAB2, TGFB1, PID1, ABI3, PPFIA1, RHOQ	1636	21	19308	3.371987426	1	0.711298457	0.705755169
GOTERM_BP_DIRECT	GO:0071260~cellular response to mechanical stimulus	14	0.76754386	0.03101018	MAP2K4, TGFB1, GADD45A, BAD, TNFRSF10B, CYBA, CNN2, HABP4, TLR8, TLR7, TLR4, MAP3K14, MYD88, MAPK3	1636	87	19308	1.899165332	1	0.784348831	0.778236247
GOTERM_BP_DIRECT	GO:1900017~positive regulation of cytokine production involved in inflammatory response	7	0.38377193	0.03196832	CD6, STAT3, CARD9, NOD2, TLR4, MYD88, IL17RA	1636	29	19308	2.848747998	1	0.791530813	0.785362259
GOTERM_BP_DIRECT	GO:0010971~positive regulation of G2/M transition of mitotic cell cycle	7	0.38377193	0.03196832	APP, CCNB1, SMARCD3, RCC2, CDK1, DTL, CDC25B	1636	29	19308	2.848747998	1	0.791530813	0.785362259
GOTERM_BP_DIRECT	GO:0042267~natural killer cell mediated cytotoxicity	7	0.38377193	0.03196832	CD2, TUBB, SH2D1A, CEBPG, NKG7, PTPN6, TUBB4B	1636	29	19308	2.848747998	1	0.791530813	0.785362259
GOTERM_BP_DIRECT	GO:0065003~macromolecular complex assembly	21	1.151315789	0.03204144	NIFK, GCH1, GPAA1, RANBP9, CD3G, CAPG, LIN7A, WASL, CD3E, JCHAIN, EXT1, TIAM1, CCNB1, CDK1, CAPN3, NCKAP1L, CD247, NDUFAF1, BID, MAPK3, VAMP3	1636	152	19308	1.630533393	1	0.791530813	0.785362259
GOTERM_BP_DIRECT	GO:0030838~positive regulation of actin filament polymerization	10	0.548245614	0.032570598	PYCARD, HCK, CDC42EP3, CCR7, GRB2, EVL, NCKAP1L, RICTOR, RHOA, ICAM1	1636	53	19308	2.226784149	1	0.791530813	0.785362259
GOTERM_BP_DIRECT	GO:0006413~translational initiation	10	0.548245614	0.032570598	EIF4A2, EIF3M, RPS17, RPS5, EIF3J, EIF3H, EIF3E, EIF4G3, EIF3A, EIF3B	1636	53	19308	2.226784149	1	0.791530813	0.785362259
GOTERM_BP_DIRECT	GO:0010867~positive regulation of triglyceride biosynthetic process	5	0.274122807	0.032798654	SCARB1, SLC27A1, NR1H2, LDLR, PLIN5	1636	15	19308	3.93398533	1	0.791530813	0.785362259
GOTERM_BP_DIRECT	GO:0032725~positive regulation of granulocyte macrophage colony-stimulating factor production	5	0.274122807	0.032798654	SYK, IL23A, CARD9, LILRA2, RASGRP1	1636	15	19308	3.93398533	1	0.791530813	0.785362259
GOTERM_BP_DIRECT	GO:0046007~negative regulation of activated T cell proliferation	5	0.274122807	0.032798654	PRNP, CD274, BTN2A2, PRKAR1A, CRTAM	1636	15	19308	3.93398533	1	0.791530813	0.785362259
GOTERM_BP_DIRECT	GO:0000028~ribosomal small subunit assembly	5	0.274122807	0.032798654	RPS15, RPS14, RPS28, RPS27, RPS5	1636	15	19308	3.93398533	1	0.791530813	0.785362259
GOTERM_BP_DIRECT	GO:0035590~purinergic nucleotide receptor signaling pathway	4	0.219298246	0.034531606	P2RX4, P2RX2, P2RX1, ANO6	1636	9	19308	5.245313773	1	0.822039724	0.815633408
GOTERM_BP_DIRECT	GO:0071225~cellular response to muramyl dipeptide	4	0.219298246	0.034531606	LDOC1, VIM, ARHGEF2, NOD2	1636	9	19308	5.245313773	1	0.822039724	0.815633408
GOTERM_BP_DIRECT	GO:0045063~T-helper 1 cell differentiation	4	0.219298246	0.034531606	SEMA4A, HLX, LEF1, IL18R1	1636	9	19308	5.245313773	1	0.822039724	0.815633408
GOTERM_BP_DIRECT	GO:0032715~negative regulation of interleukin-6 production	12	0.657894737	0.035705411	NLRP12, SYT11, HGF, ZC3H12A, PTPN6, GHRL, NLRC3, IRAK3, BPI, NCKAP1L, TLR4, IL27RA	1636	71	19308	1.994696787	1	0.846153917	0.839559674
GOTERM_BP_DIRECT	GO:0043280~positive regulation of cysteine-type endopeptidase activity involved in apoptotic process	10	0.548245614	0.036257742	PYCARD, BCAP31, APP, SYK, BAD, MYC, CARD9, HTRA2, CTSD, RHOA	1636	54	19308	2.185547406	1	0.855390037	0.848723815
GOTERM_BP_DIRECT	GO:0001958~endochondral ossification	7	0.38377193	0.037193504	EXT1, MEF2C, PHOSPHO1, NAB2, TMEM119, ALPL, RUNX2	1636	30	19308	2.753789731	1	0.860535833	0.853829509
GOTERM_BP_DIRECT	GO:0007010~cytoskeleton organization	20	1.096491228	0.037299148	PRR5, MAST4, RANBP9, ANK3, LIMD1, LMNB1, ARHGAP4, CNN2, ABLIM1, CAPZB, PSTPIP2, MICAL1, DPYSL2, CFL1, PACSIN2, CCDC6, ELMO2, RICTOR, VILL, HLA-DRB1	1636	145	19308	1.627855999	1	0.860535833	0.853829509
GOTERM_BP_DIRECT	GO:0030890~positive regulation of B cell proliferation	9	0.493421053	0.037566427	SASH3, BST1, MEF2C, GPR183, BCL2, BTK, CD38, NCKAP1L, TLR4	1636	46	19308	2.309078346	1	0.860535833	0.853829509
GOTERM_BP_DIRECT	GO:0002457~T cell antigen processing and presentation	3	0.164473684	0.038304238	TREX1, RFTN1, ICAM1	1636	4	19308	8.851466993	1	0.860535833	0.853829509
GOTERM_BP_DIRECT	GO:0072539~T-helper 17 cell differentiation	3	0.164473684	0.038304238	ENTPD7, RORA, BATF	1636	4	19308	8.851466993	1	0.860535833	0.853829509
GOTERM_BP_DIRECT	GO:0034381~plasma lipoprotein particle clearance	3	0.164473684	0.038304238	SCARB1, CD36, LDLR	1636	4	19308	8.851466993	1	0.860535833	0.853829509
GOTERM_BP_DIRECT	GO:0038156~interleukin-3-mediated signaling pathway	3	0.164473684	0.038304238	FCER1G, SYK, CSF2RB	1636	4	19308	8.851466993	1	0.860535833	0.853829509
GOTERM_BP_DIRECT	GO:0007057~spindle assembly involved in female meiosis I	3	0.164473684	0.038304238	CCNB2, NDC80, AURKA	1636	4	19308	8.851466993	1	0.860535833	0.853829509
GOTERM_BP_DIRECT	GO:0050867~positive regulation of cell activation	3	0.164473684	0.038304238	APP, LILRA2, LILRA5	1636	4	19308	8.851466993	1	0.860535833	0.853829509
GOTERM_BP_DIRECT	GO:0003400~regulation of COPII vesicle coating	3	0.164473684	0.038304238	SAR1A, SAR1B, PREB	1636	4	19308	8.851466993	1	0.860535833	0.853829509
GOTERM_BP_DIRECT	GO:0045471~response to ethanol	19	1.041666667	0.038438685	G6PD, GSN, BAD, STAT3, GGH, RPL10A, TYMS, RHOA, ICAM1, RPS4X, RGS2, MYC, TBXAS1, CDK1, CD27, FYN, DMAP1, RPL15, MYD88	1636	136	19308	1.648802675	1	0.860535833	0.853829509
GOTERM_BP_DIRECT	GO:0006486~protein glycosylation	19	1.041666667	0.038438685	GALNT14, POGLUT1, B4GALT1, GALNT2, RPN1, B3GALT4, B3GALT6, NAGPA, DDOST, GMPPB, EXT1, DPM2, FUT7, B3GNT8, ST6GALNAC3, ST3GAL2, B4GALT4, B4GALT5, ST6GALNAC6	1636	136	19308	1.648802675	1	0.860535833	0.853829509
GOTERM_BP_DIRECT	GO:0051726~regulation of cell cycle	38	2.083333333	0.038721486	BEX2, CDC123, CDKN1B, FOXM1, ING5, PCBP4, MYC, WDR5, PCLAF, DMAP1, PRKACA, JUNB, CLIC1, KAT14, MAP2K6, BARD1, PRNP, TGFB1, CDKN2C, GADD45B, DDIAS, GADD45A, STAT3, DHCR24, INHBA, VASH1, SIRT2, GADD45G, BCR, KAT2A, CCNE1, SGSM3, BIRC5, NF2, CDK14, DTL, CDKN3, BIRC3	1636	324	19308	1.384180024	1	0.863193809	0.856466772
GOTERM_BP_DIRECT	GO:0050730~regulation of peptidyl-tyrosine phosphorylation	6	0.328947368	0.040233528	PRNP, BST1, APP, NCL, PDGFC, FYN	1636	23	19308	3.078771128	1	0.878292914	0.871448206
GOTERM_BP_DIRECT	GO:0032700~negative regulation of interleukin-17 production	6	0.328947368	0.040233528	PRNP, TGFB1, NCKAP1L, TLR4, VSIR, IL27RA	1636	23	19308	3.078771128	1	0.878292914	0.871448206
GOTERM_BP_DIRECT	GO:0030031~cell projection assembly	6	0.328947368	0.040233528	GSN, RHOG, RAC2, CAPG, NCKAP1L, RHOQ	1636	23	19308	3.078771128	1	0.878292914	0.871448206
GOTERM_BP_DIRECT	GO:0007035~vacuolar acidification	6	0.328947368	0.040233528	ATP6V0B, ATP6AP1, SLC11A1, ATP6V1B2, TCIRG1, ATP6V0D1	1636	23	19308	3.078771128	1	0.878292914	0.871448206
GOTERM_BP_DIRECT	GO:0072657~protein localization to membrane	6	0.328947368	0.040233528	RAB32, TIAM1, ABHD17A, RAB29, CAPN3, STX1A	1636	23	19308	3.078771128	1	0.878292914	0.871448206
GOTERM_BP_DIRECT	GO:0050862~positive regulation of T cell receptor signaling pathway	5	0.274122807	0.040880152	TRAT1, LCK, RAB29, CCR7, PRKD2	1636	16	19308	3.688111247	1	0.881436391	0.874567186
GOTERM_BP_DIRECT	GO:0030214~hyaluronan catabolic process	5	0.274122807	0.040880152	TGFB1, HEXB, HYAL3, HMMR, GUSB	1636	16	19308	3.688111247	1	0.881436391	0.874567186
GOTERM_BP_DIRECT	GO:0030278~regulation of ossification	5	0.274122807	0.040880152	TENT5A, MAPK14, DHRS3, RUNX2, MAPK3	1636	16	19308	3.688111247	1	0.881436391	0.874567186
GOTERM_BP_DIRECT	GO:0061844~antimicrobial humoral immune response mediated by antimicrobial peptide	16	0.877192982	0.041414193	APP, RPL30, H2BC7, H2BC8, H2BC4, RNASE6, ADM, CXCL5, H2BC12, H2BC10, XCL1, S100A12, BPI, PGLYRP1, GAPDH, LTF	1636	109	19308	1.73239721	1	0.889306398	0.88237586
GOTERM_BP_DIRECT	GO:1904646~cellular response to beta-amyloid	9	0.493421053	0.042041575	GSK3B, PRNP, APP, NAMPT, LCN2, FYN, CD36, TLR4, ICAM1	1636	47	19308	2.259949019	1	0.899108651	0.892101722
GOTERM_BP_DIRECT	GO:0016485~protein processing	13	0.712719298	0.04282592	PSENEN, IL1R2, IFT172, F12, ECE1, PPP2R5C, PCSK5, ASPRV1, CTSS, CLN3, APH1B, OGT, METAP2	1636	82	19308	1.871041803	1	0.907129264	0.900059829
GOTERM_BP_DIRECT	GO:0071480~cellular response to gamma radiation	7	0.38377193	0.042933888	RAD51, XRCC5, TREX1, TMEM109, CYBA, RPL26, ATR	1636	31	19308	2.664957804	1	0.907129264	0.900059829
GOTERM_BP_DIRECT	GO:0036258~multivesicular body assembly	7	0.38377193	0.042933888	IST1, CHMP1A, CHMP2A, CHMP4B, VPS37B, VPS36, VPS25	1636	31	19308	2.664957804	1	0.907129264	0.900059829
GOTERM_BP_DIRECT	GO:0016477~cell migration	32	1.754385965	0.045017803	CD63, PRAG1, ITGB4, LAMA3, ARPC5L, PIK3CB, LIMD1, CORO1A, PIK3C2B, CLN3, NARS1, RASGEF1A, PSTPIP2, NCKAP1L, GPC4, TGFB1, ARPC5, RHOC, DGKZ, RHOA, VAV1, VAV2, CCDC88A, TIAM1, CEACAM1, CDK1, ELMO2, SDC1, LCP1, CD24, MAPRE1, RHOQ	1636	267	19308	1.414466636	1	0.940279964	0.932952178
GOTERM_BP_DIRECT	GO:0016055~Wnt signaling pathway	25	1.370614035	0.045087022	MACF1, GSK3B, TCF7, LEF1, NDRG2, PORCN, GRK6, DVL1, GPC4, FZD2, TLE1, AMFR, KREMEN1, CSNK1D, TMEM170B, TLE5, CCDC88A, DAB2, CCNE1, DAAM2, CCDC88C, CD24, LGR6, CDK14, CSNK1G2	1636	197	19308	1.497710151	1	0.940279964	0.932952178
GOTERM_BP_DIRECT	GO:0050764~regulation of phagocytosis	4	0.219298246	0.046290156	FGR, SCARB1, HCK, SYK	1636	10	19308	4.720782396	1	0.940279964	0.932952178
GOTERM_BP_DIRECT	GO:2001028~positive regulation of endothelial cell chemotaxis	4	0.219298246	0.046290156	P2RX4, TMSB4X, HSPB1, PRKD2	1636	10	19308	4.720782396	1	0.940279964	0.932952178
GOTERM_BP_DIRECT	GO:0014909~smooth muscle cell migration	4	0.219298246	0.046290156	ABHD2, BCL2, CCN3, ARPC5	1636	10	19308	4.720782396	1	0.940279964	0.932952178
GOTERM_BP_DIRECT	GO:0070233~negative regulation of T cell apoptotic process	4	0.219298246	0.046290156	SLC46A2, BCL2, CD27, IL7R	1636	10	19308	4.720782396	1	0.940279964	0.932952178
GOTERM_BP_DIRECT	GO:0060397~JAK-STAT cascade involved in growth hormone signaling pathway	4	0.219298246	0.046290156	LYN, PTPN1, STAT3, TYK2	1636	10	19308	4.720782396	1	0.940279964	0.932952178
GOTERM_BP_DIRECT	GO:0050863~regulation of T cell activation	4	0.219298246	0.046290156	KAT2A, TREX1, CRTAM, LAT	1636	10	19308	4.720782396	1	0.940279964	0.932952178
GOTERM_BP_DIRECT	GO:2000563~positive regulation of CD4-positive, alpha-beta T cell proliferation	4	0.219298246	0.046290156	CD28, XCL1, CD3E, CD55	1636	10	19308	4.720782396	1	0.940279964	0.932952178
GOTERM_BP_DIRECT	GO:2000117~negative regulation of cysteine-type endopeptidase activity	4	0.219298246	0.046290156	CST3, IFI16, CST5, LTF	1636	10	19308	4.720782396	1	0.940279964	0.932952178
GOTERM_BP_DIRECT	GO:0021762~substantia nigra development	9	0.493421053	0.0468557	UCHL1, LDHA, G6PD, SEC16A, POTEE, NDRG2, RHOA, SIRT2, YWHAH	1636	48	19308	2.212866748	1	0.948107061	0.940718278
GOTERM_BP_DIRECT	GO:0048025~negative regulation of mRNA splicing, via spliceosome	6	0.328947368	0.047400339	HNRNPL, NPM1, PCBP4, C1QBP, ACIN1, SRSF9	1636	24	19308	2.950488998	1	0.951806053	0.944388443
GOTERM_BP_DIRECT	GO:0002224~toll-like receptor signaling pathway	6	0.328947368	0.047400339	RPS6KA3, TLR8, TLR7, IRAK4, TLR4, CTSS	1636	24	19308	2.950488998	1	0.951806053	0.944388443
GOTERM_BP_DIRECT	GO:0016310~phosphorylation	18	0.986842105	0.047700439	PRR5, CIITA, CERK, SGMS1, TPK1, STAT3, PIK3CB, LIMD1, COASY, PAPSS1, BCKDK, ITPKC, PGK1, RICTOR, IDNK, TK1, NAGS, MAPK3	1636	130	19308	1.634116983	1	0.95419015	0.94675396
GOTERM_BP_DIRECT	GO:0007204~positive regulation of cytosolic calcium ion concentration	21	1.151315789	0.048001351	BCAP31, CD52, APP, SWAP70, PTGER2, FPR1, ADM, FPR3, CXCR2, NPTN, CD38, S1PR3, CCR7, GHRL, CD36, CD24, CCR5, CD55, CCR10, PTGDR, CCR2	1636	159	19308	1.558748904	1	0.956572386	0.949117631
GOTERM_BP_DIRECT	GO:0046718~viral entry into host cell	15	0.822368421	0.04855063	SCARB2, SCARB1, SELPLG, WWP2, SLC3A2, ICAM1, VAMP8, DPP4, SMPD1, HYAL3, CDK1, CCR5, LDLR, CD55, CLEC4G	1636	102	19308	1.735581763	1	0.963867421	0.956355814
GOTERM_BP_DIRECT	GO:0045786~negative regulation of cell cycle	10	0.548245614	0.049001334	BARD1, RNF167, CDT1, TGFB1, CDKN1B, CHMP1A, PDCD4, HTRA2, INHBA, RUNX3	1636	57	19308	2.070518595	1	0.96582176	0.958294922
GOTERM_BP_DIRECT	GO:0060325~face morphogenesis	7	0.38377193	0.049199816	TGFB1, PLEKHA1, ASPH, CRISPLD2, TIPARP, LEF1, NOG	1636	32	19308	2.581677873	1	0.96582176	0.958294922
GOTERM_BP_DIRECT	GO:0007159~leukocyte cell-cell adhesion	7	0.38377193	0.049199816	CD40LG, SYK, ROCK1, TNIP1, CD177, ICAM1, FERMT3	1636	32	19308	2.581677873	1	0.96582176	0.958294922
GOTERM_BP_DIRECT	GO:0007097~nuclear migration	5	0.274122807	0.04998571	SUN2, DCTN1, FHOD1, LMNB1, PAFAH1B1	1636	17	19308	3.471163527	1	0.97398081	0.966390387
GOTERM_BP_DIRECT	GO:0007051~spindle organization	5	0.274122807	0.04998571	ASPM, SPAG5, CHD3, KIF11, AURKA	1636	17	19308	3.471163527	1	0.97398081	0.966390387
GOTERM_BP_DIRECT	GO:0009966~regulation of signal transduction	10	0.548245614	0.053831168	PTPN1, CCNK, GRK3, NUP62, SH2D1A, GRK6, SH2D1B, IGFBP7, GPC4, YWHAG	1636	58	19308	2.034819998	1	1	0.992395437
GOTERM_BP_DIRECT	GO:0032868~response to insulin	13	0.712719298	0.054043376	LYN, SLC27A1, SORT1, VPS13C, GGH, ADM, RETN, MAPK14, ICAM1, SESN2, GRB10, ALPL, OGT	1636	85	19308	1.805005034	1	1	0.992395437
GOTERM_BP_DIRECT	GO:0001503~ossification	13	0.712719298	0.054043376	IFITM1, SORT1, TCIRG1, RUNX3, RUNX2, EXT1, CLEC3B, SP3, TMEM119, BCL2, RPL38, OSTF1, LTF	1636	85	19308	1.805005034	1	1	0.992395437
GOTERM_BP_DIRECT	GO:0008203~cholesterol metabolic process	13	0.712719298	0.054043376	LIPE, APP, SOAT1, OSBPL5, SMPD1, GBA, ERLIN1, APOBR, PCSK9, LDLR, SREBF2	1636	85	19308	1.805005034	1	1	0.992395437
GOTERM_BP_DIRECT	GO:0001895~retina homeostasis	8	0.438596491	0.054538973	IGKC, HSPB1, POTEE, POTEF, IGHA2, ACTG1, JCHAIN, LTF	1636	41	19308	2.302820681	1	1	0.992395437
GOTERM_BP_DIRECT	GO:0006672~ceramide metabolic process	6	0.328947368	0.055273574	FUT7, CERK, ORMDL2, ACER3, HTRA2, NSMAF	1636	25	19308	2.832469438	1	1	0.992395437
GOTERM_BP_DIRECT	GO:0034314~Arp2/3 complex-mediated actin nucleation	6	0.328947368	0.055273574	ARPC1B, ARPC1A, ARPC5L, ARPC4, TRIM27, ARPC5	1636	25	19308	2.832469438	1	1	0.992395437
GOTERM_BP_DIRECT	GO:0007569~cell aging	6	0.328947368	0.055273574	NPM1, NUP62, PDCD4, BCL2, CDK1, ICAM1	1636	25	19308	2.832469438	1	1	0.992395437
GOTERM_BP_DIRECT	GO:0040014~regulation of multicellular organism growth	6	0.328947368	0.055273574	APP, GPAT4, STAT3, HTRA2, PRL, GDF5	1636	25	19308	2.832469438	1	1	0.992395437
GOTERM_BP_DIRECT	GO:0006417~regulation of translation	13	0.712719298	0.058184881	APP, PIWIL4, RPL10, ELP2, TYMS, PUM3, RPS14, RGS2, CNOT7, NEURL1, RPL38, METAP1, GCN1	1636	86	19308	1.784016603	1	1	0.992395437
GOTERM_BP_DIRECT	GO:0035542~regulation of SNARE complex assembly	4	0.219298246	0.059745342	VPS33A, VPS8, VPS39, VPS16	1636	11	19308	4.29162036	1	1	0.992395437
GOTERM_BP_DIRECT	GO:1903799~negative regulation of production of miRNAs involved in gene silencing by miRNA	4	0.219298246	0.059745342	NCOR2, TGFB1, NCOR1, ZC3H12A	1636	11	19308	4.29162036	1	1	0.992395437
GOTERM_BP_DIRECT	GO:0006098~pentose-phosphate shunt	4	0.219298246	0.059745342	RPIA, G6PD, PGD, RBKS	1636	11	19308	4.29162036	1	1	0.992395437
GOTERM_BP_DIRECT	GO:0002827~positive regulation of T-helper 1 type immune response	4	0.219298246	0.059745342	IL23A, SLC11A1, CCR2, IL27RA	1636	11	19308	4.29162036	1	1	0.992395437
GOTERM_BP_DIRECT	GO:0090160~Golgi to lysosome transport	4	0.219298246	0.059745342	GAK, CLN3, CCDC91, SORT1	1636	11	19308	4.29162036	1	1	0.992395437
GOTERM_BP_DIRECT	GO:0034058~endosomal vesicle fusion	4	0.219298246	0.059745342	VPS33A, VPS8, VPS39, VPS16	1636	11	19308	4.29162036	1	1	0.992395437
GOTERM_BP_DIRECT	GO:2000672~negative regulation of motor neuron apoptotic process	4	0.219298246	0.059745342	MAP2K4, ROCK1, BCL2, RHOA	1636	11	19308	4.29162036	1	1	0.992395437
GOTERM_BP_DIRECT	GO:0002446~neutrophil mediated immunity	4	0.219298246	0.059745342	WDR1, CARD9, IRAK4, FCAR	1636	11	19308	4.29162036	1	1	0.992395437
GOTERM_BP_DIRECT	GO:0046629~gamma-delta T cell activation	4	0.219298246	0.059745342	ITK, CD3G, CD247, CD3E	1636	11	19308	4.29162036	1	1	0.992395437
GOTERM_BP_DIRECT	GO:0033089~positive regulation of T cell differentiation in thymus	4	0.219298246	0.059745342	VNN1, IL7R, IL2RG, RASGRP1	1636	11	19308	4.29162036	1	1	0.992395437
GOTERM_BP_DIRECT	GO:0006508~proteolysis	45	2.467105263	0.059871759	GPAA1, HTRA1, HTRA2, PRCP, PEPD, ADAMTS10, CTSS, DPP3, DPP4, SCPEP1, LACTB, MMP25, CTSO, CAPNS1, CAPN2, CAPN3, FBXO6, CTSF, CAPN1, GGT1, CTSD, ELANE, CTSC, CTSA, GGT5, ERAP2, F12, RHBDF2, LNPEP, CFLAR, PRSS36, VASH1, MMP8, FBXW2, CAPN13, SPCS3, GZMM, NPEPL1, ESPL1, ADAM15, PYDC1, PRTN3, GGT3P, CPVL, LTF	1636	409	19308	1.298503715	1	1	0.992395437
GOTERM_BP_DIRECT	GO:1903428~positive regulation of reactive oxygen species biosynthetic process	5	0.274122807	0.060107641	LCN2, CYBA, CD36, MMP8, TLR4	1636	18	19308	3.278321108	1	1	0.992395437
GOTERM_BP_DIRECT	GO:0043523~regulation of neuron apoptotic process	5	0.274122807	0.060107641	MEF2C, G6PD, EGLN2, KIF14, PCSK9	1636	18	19308	3.278321108	1	1	0.992395437
GOTERM_BP_DIRECT	GO:0051770~positive regulation of nitric-oxide synthase biosynthetic process	5	0.274122807	0.060107641	MAP2K4, NAMPT, NOD2, TLR4, MAP2K6	1636	18	19308	3.278321108	1	1	0.992395437
GOTERM_BP_DIRECT	GO:0046855~inositol phosphate dephosphorylation	5	0.274122807	0.060107641	INPP4B, INPP5A, IMPA2, INPP5E, BPNT1	1636	18	19308	3.278321108	1	1	0.992395437
GOTERM_BP_DIRECT	GO:0048318~axial mesoderm development	3	0.164473684	0.060294247	POGLUT1, NOG, RPL38	1636	5	19308	7.081173594	1	1	0.992395437
GOTERM_BP_DIRECT	GO:0032831~positive regulation of CD4-positive, CD25-positive, alpha-beta regulatory T cell differentiation	3	0.164473684	0.060294247	HLA-DRA, IL2RG, HLA-DRB1	1636	5	19308	7.081173594	1	1	0.992395437
GOTERM_BP_DIRECT	GO:2001044~regulation of integrin-mediated signaling pathway	3	0.164473684	0.060294247	BST1, TIMP1, CD177	1636	5	19308	7.081173594	1	1	0.992395437
GOTERM_BP_DIRECT	GO:1902622~regulation of neutrophil migration	3	0.164473684	0.060294247	RHOG, RAC2, MYD88	1636	5	19308	7.081173594	1	1	0.992395437
GOTERM_BP_DIRECT	GO:0048254~snoRNA localization	3	0.164473684	0.060294247	FBL, NOP58, ZNHIT3	1636	5	19308	7.081173594	1	1	0.992395437
GOTERM_BP_DIRECT	GO:0010716~negative regulation of extracellular matrix disassembly	3	0.164473684	0.060294247	DPP4, CST3, TGFB1	1636	5	19308	7.081173594	1	1	0.992395437
GOTERM_BP_DIRECT	GO:2000370~positive regulation of clathrin-dependent endocytosis	3	0.164473684	0.060294247	DAB2, WASL, DNM2	1636	5	19308	7.081173594	1	1	0.992395437
GOTERM_BP_DIRECT	GO:0060338~regulation of type I interferon-mediated signaling pathway	3	0.164473684	0.060294247	PTPN1, CDC37, PTPN6	1636	5	19308	7.081173594	1	1	0.992395437
GOTERM_BP_DIRECT	GO:0040001~establishment of mitotic spindle localization	3	0.164473684	0.060294247	ESPL1, NUSAP1, CLASP2	1636	5	19308	7.081173594	1	1	0.992395437
GOTERM_BP_DIRECT	GO:1903307~positive regulation of regulated secretory pathway	3	0.164473684	0.060294247	RAB15, RAB3D, UNC13D	1636	5	19308	7.081173594	1	1	0.992395437
GOTERM_BP_DIRECT	GO:0042098~T cell proliferation	8	0.438596491	0.06087104	SASH3, EFNB1, CCND3, IL23A, EBI3, PTPN6, RASGRP1, CORO1A	1636	42	19308	2.247991617	1	1	0.992395437
GOTERM_BP_DIRECT	GO:0042127~regulation of cell proliferation	21	1.151315789	0.062441181	TGFB1, CDKN1B, PTGER2, STAT3, HP1BP3, FOXM1, NDRG1, CNN2, PURA, CCDC88A, CCND3, EID2, FES, MZB1, TSPO, EMILIN2, SCGB3A1, GHRL, ARHGEF2, BID, JUNB	1636	164	19308	1.511226072	1	1	0.992395437
GOTERM_BP_DIRECT	GO:0070373~negative regulation of ERK1 and ERK2 cascade	13	0.712719298	0.062532833	LYN, PTPN1, BTN2A2, RANBP9, NDRG2, VRK3, DUSP6, DAB2, NLRP12, TNIP1, NLRP6, TLR4, EIF3A	1636	87	19308	1.763510665	1	1	0.992395437
GOTERM_BP_DIRECT	GO:0060548~negative regulation of cell death	12	0.657894737	0.063687665	DUS2, BNIP3L, LRPAP1, MYC, CHMP1A, CHMP2A, TMEM109, CHMP4B, HTRA2, CCN3, TNFRSF1B, HSPG2	1636	78	19308	1.815685537	1	1	0.992395437
GOTERM_BP_DIRECT	GO:0022900~electron transport chain	10	0.548245614	0.064393259	NQO2, POR, NCF1, ASPH, GSR, PHGDH, CYBA, SDHA, CYP19A1, DHRS3	1636	60	19308	1.966992665	1	1	0.992395437
GOTERM_BP_DIRECT	GO:0045597~positive regulation of cell differentiation	10	0.548245614	0.064393259	GSK3B, RPS6KA3, SMARCD2, SMARCD3, PHF10, RPS6KA1, LEF1, NF2, SMARCA2, JUNB	1636	60	19308	1.966992665	1	1	0.992395437
GOTERM_BP_DIRECT	GO:0097191~extrinsic apoptotic signaling pathway	9	0.493421053	0.069620126	GSK3B, TGFB1, BAD, TNFSF12, CD27, INHBA, HIPK1, BID, TNFRSF1B	1636	52	19308	2.042646229	1	1	0.992395437
GOTERM_BP_DIRECT	GO:0009611~response to wounding	11	0.603070175	0.069682749	MAP2K4, TGFB1, ITGB4, MYC, ABHD2, ADM, VASH1, ZFP36L2, CCR2, AURKA, SULF2	1636	70	19308	1.854593084	1	1	0.992395437
GOTERM_BP_DIRECT	GO:0006469~negative regulation of protein kinase activity	11	0.603070175	0.069682749	CEACAM1, ADORA2A, GADD45B, PRKAR1A, GNAQ, DVL1, PYDC1, HSPB1, NF2, TRIM27, YWHAG	1636	70	19308	1.854593084	1	1	0.992395437
GOTERM_BP_DIRECT	GO:0051260~protein homooligomerization	17	0.932017544	0.070371829	GSDMD, PRNP, APP, ATL3, TMEM120A, CARD9, ROM1, NLRC4, UPB1, JMJD6, PYCARD, EHD1, NLRP6, SHKBP1, CHMP2A, G3BP2, MICU1	1636	127	19308	1.579789385	1	1	0.992395437
GOTERM_BP_DIRECT	GO:2000811~negative regulation of anoikis	5	0.274122807	0.071226969	TLE1, CEACAM6, PTRH2, BCL2, PDK4	1636	19	19308	3.105777892	1	1	0.992395437
GOTERM_BP_DIRECT	GO:0030490~maturation of SSU-rRNA	5	0.274122807	0.071226969	RPS14, RPS28, WDR3, TSR3, MPHOSPH10	1636	19	19308	3.105777892	1	1	0.992395437
GOTERM_BP_DIRECT	GO:0050765~negative regulation of phagocytosis	5	0.274122807	0.071226969	CNN2, TGFB1, SYT11, DYSF, PRTN3	1636	19	19308	3.105777892	1	1	0.992395437
GOTERM_BP_DIRECT	GO:0030705~cytoskeleton-dependent intracellular transport	5	0.274122807	0.071226969	CCDC88A, TUBA1A, TUBB, CCDC88C, KIF1B	1636	19	19308	3.105777892	1	1	0.992395437
GOTERM_BP_DIRECT	GO:0002526~acute inflammatory response	5	0.274122807	0.071226969	B4GALT1, VNN1, NLRP6, HP, HPR	1636	19	19308	3.105777892	1	1	0.992395437
GOTERM_BP_DIRECT	GO:0042326~negative regulation of phosphorylation	5	0.274122807	0.071226969	CDKN1B, CDKN2C, ROCK1, GRB10, INHBA	1636	19	19308	3.105777892	1	1	0.992395437
GOTERM_BP_DIRECT	GO:2001238~positive regulation of extrinsic apoptotic signaling pathway	6	0.328947368	0.073137648	PYCARD, TNFRSF12A, TNFSF12, RBCK1, BID, ITM2C	1636	27	19308	2.622656887	1	1	0.992395437
GOTERM_BP_DIRECT	GO:0032753~positive regulation of interleukin-4 production	6	0.328947368	0.073137648	SASH3, CD40LG, FCER1G, SYK, CD28, CD3E	1636	27	19308	2.622656887	1	1	0.992395437
GOTERM_BP_DIRECT	GO:0043406~positive regulation of MAP kinase activity	12	0.657894737	0.073743558	APP, MEF2C, TGFB1, PDGFC, S100A12, NOD2, CD24, TLR4, RASGRP1, ELANE, MAP2K6, PIK3R5	1636	80	19308	1.770293399	1	1	0.992395437
GOTERM_BP_DIRECT	GO:0000165~MAPK cascade	17	0.932017544	0.074406713	MAP2K4, MEF2C, TGFB1, ARAF, SORBS3, DUSP6, CAMKK2, TAOK3, MYC, PTPN6, NF2, CD36, CCR5, MAP3K14, MAPK4, MAP2K6, MAPK3	1636	128	19308	1.56744728	1	1	0.992395437
GOTERM_BP_DIRECT	GO:0042770~signal transduction in response to DNA damage	4	0.219298246	0.074799752	GADD45A, GRB2, MAPK14, BID	1636	12	19308	3.93398533	1	1	0.992395437
GOTERM_BP_DIRECT	GO:0090267~positive regulation of mitotic cell cycle spindle assembly checkpoint	4	0.219298246	0.074799752	CDCA8, BIRC5, NDC80, MAD2L1	1636	12	19308	3.93398533	1	1	0.992395437
GOTERM_BP_DIRECT	GO:0051315~attachment of mitotic spindle microtubules to kinetochore	4	0.219298246	0.074799752	CDT1, KIF2C, MAPRE1, NDC80	1636	12	19308	3.93398533	1	1	0.992395437
GOTERM_BP_DIRECT	GO:0000727~double-strand break repair via break-induced replication	4	0.219298246	0.074799752	GINS2, CDC45, MCM4, MCM2	1636	12	19308	3.93398533	1	1	0.992395437
GOTERM_BP_DIRECT	GO:0051639~actin filament network formation	4	0.219298246	0.074799752	FHOD1, ACTN1, LCP1, ARPC5	1636	12	19308	3.93398533	1	1	0.992395437
GOTERM_BP_DIRECT	GO:0016045~detection of bacterium	4	0.219298246	0.074799752	NLRC4, NOD2, PGLYRP1, HLA-DRB1	1636	12	19308	3.93398533	1	1	0.992395437
GOTERM_BP_DIRECT	GO:0007029~endoplasmic reticulum organization	8	0.438596491	0.074829896	GAK, RETREG3, REEP5, ATL3, LMAN2, SEC16A, RETREG1, SEC31B	1636	44	19308	2.14581018	1	1	0.992395437
GOTERM_BP_DIRECT	GO:0042307~positive regulation of protein import into nucleus	8	0.438596491	0.074829896	TGFB1, ZC3H12A, PRKCD, CDK1, HCLS1, PIK3R2, DMAP1, MAPK14	1636	44	19308	2.14581018	1	1	0.992395437
GOTERM_BP_DIRECT	GO:0010977~negative regulation of neuron projection development	11	0.603070175	0.075252805	GAK, MYLIP, DAB2, PRAG1, GFI1, RAB29, CD38, VIM, RHOA, ITM2C, PAFAH1B1	1636	71	19308	1.828472055	1	1	0.992395437
GOTERM_BP_DIRECT	GO:0060326~cell chemotaxis	11	0.603070175	0.075252805	HGF, LEF1, CXCR2, PRKCD, RHOG, ELMO2, CCR7, CCN3, CCR5, CCR10, CCR2	1636	71	19308	1.828472055	1	1	0.992395437
GOTERM_BP_DIRECT	GO:0002062~chondrocyte differentiation	9	0.493421053	0.076206709	MEF2C, TGFB1, MUSTN1, CCN3, TGFBI, MAPK14, RUNX3, GDF5, RUNX2	1636	53	19308	2.004105734	1	1	0.992395437
GOTERM_BP_DIRECT	GO:0030334~regulation of cell migration	15	0.822368421	0.076236922	MACF1, TGFB1, ROCK1, PLXND1, RCC2, LAMA3, KIF14, PRKX, RHOA, DOCK10, ADGRG3, CEACAM1, ABI3, TMSB4X, PLXNB2	1636	109	19308	1.624122384	1	1	0.992395437
GOTERM_BP_DIRECT	GO:0009410~response to xenobiotic stimulus	28	1.535087719	0.078839464	CDKN1B, AHR, TYMS, MYC, SMPD1, TSPO, RAD54L, CD38, NCKAP1L, MAP2K6, FZD1, LYN, XRCC5, BAD, CARD9, CYBA, INHBA, SOD2, RHOA, DUSP6, CENPF, RAD51, ADORA2A, LCK, BCL2, CDK1, PAM, ATR	1636	240	19308	1.376894866	1	1	0.992395437
GOTERM_BP_DIRECT	GO:0001933~negative regulation of protein phosphorylation	12	0.657894737	0.079128339	LYN, PRNP, CCNB1, IBTK, TGFB1, PID1, PRKDC, CTDSP1, MICAL1, ZC3H12A, DNAJC10, DUSP6	1636	81	19308	1.748437924	1	1	0.992395437
GOTERM_BP_DIRECT	GO:0045747~positive regulation of Notch signaling pathway	8	0.438596491	0.082457623	TSPAN14, POGLUT1, MFNG, STAT3, TSPAN5, CCN3, NOD2, EPN2	1636	45	19308	2.098125509	1	1	0.992395437
GOTERM_BP_DIRECT	GO:0032722~positive regulation of chemokine production	8	0.438596491	0.082457623	PYCARD, CSF1R, APP, CARD9, FFAR3, TLR7, TLR4, MYD88	1636	45	19308	2.098125509	1	1	0.992395437
GOTERM_BP_DIRECT	GO:0007098~centrosome cycle	8	0.438596491	0.082457623	NPM1, PPP1R12A, FES, GADD45A, NUP62, CDK1, PCLAF, CHD3	1636	45	19308	2.098125509	1	1	0.992395437
GOTERM_BP_DIRECT	GO:0043525~positive regulation of neuron apoptotic process	10	0.548245614	0.082535996	MAP2K4, PRNP, APP, NQO2, LCN2, PCSK9, MYBL2, RHOA, UBE2M, CDK5R1	1636	63	19308	1.873326348	1	1	0.992395437
GOTERM_BP_DIRECT	GO:0006888~ER to Golgi vesicle-mediated transport	17	0.932017544	0.082926975	BCAP31, VCP, SAR1A, SAR1B, SEC16A, LMAN2, RANGRF, GOPC, PREB, TMED1, COPG1, MPPE1, SEC23B, YKT6, SEC31B, COPE, SEC22C	1636	130	19308	1.543332706	1	1	0.992395437
GOTERM_BP_DIRECT	GO:0001954~positive regulation of cell-matrix adhesion	6	0.328947368	0.083114328	GSK3B, CCR7, CD36, CD3E, UTRN, SKAP1	1636	28	19308	2.528990569	1	1	0.992395437
GOTERM_BP_DIRECT	GO:0006270~DNA replication initiation	6	0.328947368	0.083114328	PURA, CDC45, CCNE1, MCM4, TOPBP1, MCM2	1636	28	19308	2.528990569	1	1	0.992395437
GOTERM_BP_DIRECT	GO:0001932~regulation of protein phosphorylation	9	0.493421053	0.083154356	LYN, CCDC88A, RAD51, SESN2, CCDC88C, HSPB1, PLXNB2, TLR8, TLR7	1636	54	19308	1.966992665	1	1	0.992395437
GOTERM_BP_DIRECT	GO:0045862~positive regulation of proteolysis	5	0.274122807	0.083314676	ASPH, IST1, BAD, CAPN3, OGT	1636	20	19308	2.950488998	1	1	0.992395437
GOTERM_BP_DIRECT	GO:0050850~positive regulation of calcium-mediated signaling	5	0.274122807	0.083314676	P2RX4, SYK, TRAT1, P2RX2, CD3E	1636	20	19308	2.950488998	1	1	0.992395437
GOTERM_BP_DIRECT	GO:0002682~regulation of immune system process	5	0.274122807	0.083314676	CEACAM3, CEACAM1, CEACAM20, GGT3P, GGT1	1636	20	19308	2.950488998	1	1	0.992395437
GOTERM_BP_DIRECT	GO:0045653~negative regulation of megakaryocyte differentiation	5	0.274122807	0.083314676	H4C9, H4C15, H4C12, H4C11, H4C6	1636	20	19308	2.950488998	1	1	0.992395437
GOTERM_BP_DIRECT	GO:0006919~activation of cysteine-type endopeptidase activity involved in apoptotic process	12	0.657894737	0.084752658	PYCARD, VCP, NLRP12, HIP1, BAD, LCK, P2RX1, HIP1R, ATP2A3, NLRC4, CFLAR, BID	1636	82	19308	1.727115511	1	1	0.992395437
GOTERM_BP_DIRECT	GO:0002768~immune response-regulating cell surface receptor signaling pathway	3	0.164473684	0.085456363	LYN, FGR, CD24	1636	6	19308	5.900977995	1	1	0.992395437
GOTERM_BP_DIRECT	GO:0060770~negative regulation of epithelial cell proliferation involved in prostate gland development	3	0.164473684	0.085456363	CDKN1B, SERPINF1, EAF2	1636	6	19308	5.900977995	1	1	0.992395437
GOTERM_BP_DIRECT	GO:0007100~mitotic centrosome separation	3	0.164473684	0.085456363	NUP62, KIF11, AURKA	1636	6	19308	5.900977995	1	1	0.992395437
GOTERM_BP_DIRECT	GO:1903223~positive regulation of oxidative stress-induced neuron death	3	0.164473684	0.085456363	TRPM2, APP, TLR4	1636	6	19308	5.900977995	1	1	0.992395437
GOTERM_BP_DIRECT	GO:0070508~cholesterol import	3	0.164473684	0.085456363	SCARB1, CD36, LDLR	1636	6	19308	5.900977995	1	1	0.992395437
GOTERM_BP_DIRECT	GO:0001765~membrane raft assembly	3	0.164473684	0.085456363	RFTN1, FLOT1, S100A10	1636	6	19308	5.900977995	1	1	0.992395437
GOTERM_BP_DIRECT	GO:0051271~negative regulation of cellular component movement	3	0.164473684	0.085456363	CDKN1B, ACTN1, CD9	1636	6	19308	5.900977995	1	1	0.992395437
GOTERM_BP_DIRECT	GO:0097021~lymphocyte migration into lymphoid organs	3	0.164473684	0.085456363	EXT1, FUT7, CRTAM	1636	6	19308	5.900977995	1	1	0.992395437
GOTERM_BP_DIRECT	GO:1903298~negative regulation of hypoxia-induced intrinsic apoptotic signaling pathway	3	0.164473684	0.085456363	TMBIM6, ENO1, PIK3CB	1636	6	19308	5.900977995	1	1	0.992395437
GOTERM_BP_DIRECT	GO:0045345~positive regulation of MHC class I biosynthetic process	3	0.164473684	0.085456363	CIITA, NLRP12, HSPH1	1636	6	19308	5.900977995	1	1	0.992395437
GOTERM_BP_DIRECT	GO:0002320~lymphoid progenitor cell differentiation	3	0.164473684	0.085456363	TREX1, BCL2, BATF	1636	6	19308	5.900977995	1	1	0.992395437
GOTERM_BP_DIRECT	GO:0031581~hemidesmosome assembly	3	0.164473684	0.085456363	COL17A1, ITGB4, LAMA3	1636	6	19308	5.900977995	1	1	0.992395437
GOTERM_BP_DIRECT	GO:0051792~medium-chain fatty acid biosynthetic process	3	0.164473684	0.085456363	OLAH, ACOT7, ABHD2	1636	6	19308	5.900977995	1	1	0.992395437
GOTERM_BP_DIRECT	GO:0034134~toll-like receptor 2 signaling pathway	3	0.164473684	0.085456363	TNIP2, NOD2, PIK3AP1	1636	6	19308	5.900977995	1	1	0.992395437
GOTERM_BP_DIRECT	GO:0003015~heart process	3	0.164473684	0.085456363	PPCS, TREX1, FYN	1636	6	19308	5.900977995	1	1	0.992395437
GOTERM_BP_DIRECT	GO:0019722~calcium-mediated signaling	13	0.712719298	0.087445538	APP, SYK, CD3E, CAMKK2, P2RX4, CXCR2, BTK, CCR7, CCR5, LAT, CCR10, MCU, CCR2	1636	92	19308	1.667667694	1	1	0.992395437
GOTERM_BP_DIRECT	GO:0032570~response to progesterone	7	0.38377193	0.088556935	TGFB1, BAD, ABHD2, PTGER2, TSPO, CD38, TYMS	1636	37	19308	2.232802485	1	1	0.992395437
GOTERM_BP_DIRECT	GO:0030168~platelet activation	10	0.548245614	0.089201929	CD40LG, SYK, LCK, P2RX1, CD9, PIK3CB, MAPK14, DGKZ, VAV1, VAV2	1636	64	19308	1.844055623	1	1	0.992395437
GOTERM_BP_DIRECT	GO:0071407~cellular response to organic cyclic compound	9	0.493421053	0.09046223	CCNB1, TGFB1, CDKN1B, TIPARP, STAT3, CDK1, ALPL, CYBA, NOD2	1636	55	19308	1.931229162	1	1	0.992395437
GOTERM_BP_DIRECT	GO:0051496~positive regulation of stress fiber assembly	9	0.493421053	0.09046223	CCDC88A, FHOD1, ARHGEF10L, EVL, NF2, RHOC, SORBS3, RHOA, S100A10	1636	55	19308	1.931229162	1	1	0.992395437
GOTERM_BP_DIRECT	GO:0032355~response to estradiol	15	0.822368421	0.090720093	GGT5, TGFB1, CDKN1B, GPX4, BAD, ARPC1B, STAT3, CYP19A1, NCOR2, MYC, CD38, GGT3P, GGT1, BID, PAM	1636	112	19308	1.580619106	1	1	0.992395437
GOTERM_BP_DIRECT	GO:0051014~actin filament severing	4	0.219298246	0.091337133	GSN, CFL1, CAPG, VILL	1636	13	19308	3.631371074	1	1	0.992395437
GOTERM_BP_DIRECT	GO:0060100~positive regulation of phagocytosis, engulfment	4	0.219298246	0.091337133	RAB31, ANO6, NCKAP1L, CD36	1636	13	19308	3.631371074	1	1	0.992395437
GOTERM_BP_DIRECT	GO:0010918~positive regulation of mitochondrial membrane potential	4	0.219298246	0.091337133	VCP, BAD, MYC, BID	1636	13	19308	3.631371074	1	1	0.992395437
GOTERM_BP_DIRECT	GO:0061014~positive regulation of mRNA catabolic process	4	0.219298246	0.091337133	CNOT7, TTC5, ZC3H12A, GTPBP1	1636	13	19308	3.631371074	1	1	0.992395437
GOTERM_BP_DIRECT	GO:0045010~actin nucleation	4	0.219298246	0.091337133	GSN, EVL, ARPC4, VILL	1636	13	19308	3.631371074	1	1	0.992395437
GOTERM_BP_DIRECT	GO:1990253~cellular response to leucine starvation	4	0.219298246	0.091337133	RNF167, RRAGD, SESN2, GCN1	1636	13	19308	3.631371074	1	1	0.992395437
GOTERM_BP_DIRECT	GO:1903238~positive regulation of leukocyte tethering or rolling	4	0.219298246	0.091337133	FUT7, PTAFR, ELANE, CCR2	1636	13	19308	3.631371074	1	1	0.992395437
GOTERM_BP_DIRECT	GO:0000082~G1/S transition of mitotic cell cycle	11	0.603070175	0.093583551	CCND3, CDKN1B, CDKN2C, BTN2A2, CCNE1, MYC, RPS6, BCL2, E2F1, INHBA, CDKN3	1636	74	19308	1.754344809	1	1	0.992395437
GOTERM_BP_DIRECT	GO:0070372~regulation of ERK1 and ERK2 cascade	6	0.328947368	0.093769747	LYN, TIAM1, CEACAM1, SYK, PTPN6, RASGRP1	1636	29	19308	2.441783998	1	1	0.992395437
GOTERM_BP_DIRECT	GO:0042060~wound healing	14	0.76754386	0.094781821	MACF1, SCARB1, TGFB1, GSN, SLC11A1, NOG, CFLAR, CNN2, EXT1, NLRP6, MUSTN1, NACA, SMPD1, SDC1	1636	103	19308	1.604149358	1	1	0.992395437
GOTERM_BP_DIRECT	GO:0000209~protein polyubiquitination	21	1.151315789	0.095475897	BARD1, LRSAM1, MARCHF1, AREL1, UBE2C, AMFR, LNPEP, WWP2, PRPF19, UBE2L3, DDA1, RNF167, RNF125, UBE2Q2, UBE2T, HECW2, BCL2, SPOP, TRIM27, RBCK1, DTL	1636	173	19308	1.432607375	1	1	0.992395437
GOTERM_BP_DIRECT	GO:0030865~cortical cytoskeleton organization	5	0.274122807	0.09633299	WDR1, RHOG, RAC2, RHOC, RHOA	1636	21	19308	2.809989521	1	1	0.992395437
GOTERM_BP_DIRECT	GO:0031669~cellular response to nutrient levels	5	0.274122807	0.09633299	PRR5, PRKAG1, ULK1, RICTOR, ICAM1	1636	21	19308	2.809989521	1	1	0.992395437
GOTERM_BP_DIRECT	GO:0030166~proteoglycan biosynthetic process	5	0.274122807	0.09633299	CSGALNACT1, CANT1, CSGALNACT2, FAM20B, B3GALT6	1636	21	19308	2.809989521	1	1	0.992395437
GOTERM_BP_DIRECT	GO:0008610~lipid biosynthetic process	5	0.274122807	0.09633299	OLAH, ACSS2, GPAT4, ACSL6, PRPF19	1636	21	19308	2.809989521	1	1	0.992395437
GOTERM_BP_DIRECT	GO:0071456~cellular response to hypoxia	18	0.986842105	0.096828767	BNIP3L, CDKN1B, EGLN2, EPAS1, BAD, HP1BP3, RORA, CFLAR, NDRG1, SIRT2, ICAM1, CCNA2, CCNB1, MYC, E2F1, PGK1, BCL2, P4HB	1636	143	19308	1.485560894	1	1	0.992395437
GOTERM_BP_DIRECT	GO:0010942~positive regulation of cell death	8	0.438596491	0.09899787	CDKN1B, SLFN11, HBG1, ZC3H12A, HP, HPR, CD36, DUSP6	1636	47	19308	2.008843573	1	1	0.992395437
GOTERM_CC_DIRECT	GO:0016020~membrane	399	21.875	2.92409E-39	RPL4, RPL30, RPL32, ENO1, TMEM91, RPL9, RPL7, LIPE, CAPNS1, PSMD2, DPYSL2, RPL36, PRKACA, GTSE1, VPS39, DDX18, RPL21, PRKCD, HSPG2, GTPBP1, UNC13D, BCR, MYL6, DYNC1LI2, PRKAR1A, PSME3, ORAI2, RPL26, RPL29, ATF6, PRKDC, FAXDC2, RPN1, AGAP3, GABARAP, CYB5R1, LDHB, LDHA, RDH14, NCKAP1L, PSMF1, HLA-DQA1, ST3GAL2, S100A10, STARD10, LNPEP, PRRC2A, HNRNPL, EHD1, FIBP, HLA-DRB3, PAM, HLA-DRB1, FERMT3, LR…	1715	2547	20562	1.878214466	2.61706E-36	2.61706E-36	2.42114E-36
GOTERM_CC_DIRECT	GO:0070062~extracellular exosome	360	19.73684211	2.3137E-38	RPL4, APP, RPL30, ARPC5L, CALML3, ENO1, NUDT5, ICAM1, RPS14, PCMT1, H2AC13, ALCAM, CAPNS1, RPS18, PSMD2, DPYSL2, NAMPT, PGAP6, CPNE3, CPNE2, UBASH3A, RPS11, PGLYRP1, PRKACA, VPS36, RPS13, H4C6, SLC12A9, ACOT7, PRKCH, SERPINF1, ACTN1, PRKCD, SYTL1, MOGS, UPB1, HSPG2, SCAMP2, BCR, MYL6, CRISPLD2, DAAM2, CDC37, RPL26, ATP6V0D1, HPD, VPS25, STXBP2, TWF2, HPR, MYL12A, MYL12B, LDHB, CYB5R1, LDHA, HSPH1…	1715	2218	20562	1.945997103	2.07077E-35	1.03538E-35	9.57874E-36
GOTERM_CC_DIRECT	GO:0005829~cytosol	681	37.33552632	2.67521E-34	RPL4, CDA, RPL30, RPL32, ARAF, ENO1, LIPA, RPL9, RPL7, FAM110A, LACTB, LIPE, PCMT1, CAPNS1, CAPNS2, PSMD2, DPYSL2, NAMPT, RPL36, AP1S2, RPL38, RPL37, UBASH3A, PRKACA, ANKS1A, GTSE1, VPS36, IER3, MEF2C, ACOT7, PRKCH, MEF2B, RPL21, PRKCD, GTPBP1, UPB1, UNC13D, BCR, RBP7, MYL6, DYNC1LI2, PRKAR1A, CLNS1A, PSME3, PRKD2, RPL26, RBCK1, RPL29, HPD, VPS25, ATF6, SKAP1, OPTN, PRR13, CDCA2, CDCA3, ANAPC16, …	1715	5510	20562	1.481824406	2.39431E-31	7.98105E-32	7.38358E-32
GOTERM_CC_DIRECT	GO:0022626~cytosolic ribosome	41	2.247807018	2.50091E-23	RPL4, RPL30, RPL32, RPL10, RPLP1, RPL12, RPL11, RPL36A, RPL10A, RPL9, RPL7, RPS15, RPS4X, RPS14, RPS17, RPS18, RPL36, RPL14, RPL13, RPL38, RPL37, RPL15, RPS27A, RPL18, RPS11, RPL17, RPS10, RPS13, RPS12, RPL19, RPL21, RPS8, RPS5, RPS6, RPL23A, RPS25, RPS27, RPS20, RPL26, RPL29, RPS23	1715	77	20562	6.384021809	2.23832E-20	5.59579E-21	5.17689E-21
GOTERM_CC_DIRECT	GO:0005925~focal adhesion	87	4.769736842	7.18938E-15	SCARB2, RPL4, RPL30, ARF1, PRAG1, ITGB4, RPLP1, ARPC1B, ARPC5L, FHL3, HSPB1, RPL10A, LIMD1, RPL9, ICAM1, ACTG1, RPL7, MRC2, RPS4X, RPS15, RPS14, RPS17, LASP1, ALCAM, ADGRE5, RPS18, CFL1, PPFIA1, CAPN2, FLOT1, RAC2, RPLP2, RPL38, CPNE3, CAPN1, RPS11, RPS10, RPS13, YWHAG, CAP1, KLF11, PPP1R12A, TPM4, RPS8, RPS5, ACTN1, RHOG, RRAS2, CYBA, HSPG2, RHOA, DNM2, GAK, HCK, MYH9, EVL, ARHGEF2, LCP1, MAPRE1…	1715	425	20562	2.454322072	6.45872E-12	1.2869E-12	1.19056E-12
GOTERM_CC_DIRECT	GO:0022625~cytosolic large ribosomal subunit	27	1.480263158	3.14125E-13	RPL4, RPL30, RPL32, RPL10, RPLP1, RPL12, RPL10L, RPL11, RPL36A, RPL10A, ZCCHC17, RPL9, RPL7, RPL36, RPL14, RPLP2, RPL13, RPL38, RPL37, RPL15, RPL18, RPL17, RPL19, RPL21, RPL23A, RPL26, RPL29	1715	60	20562	5.395276968	2.81103E-10	4.6857E-11	4.33493E-11
GOTERM_CC_DIRECT	GO:0005737~cytoplasm	590	32.34649123	3.20702E-12	RPL4, RPL30, PID1, RPL32, ARPC5L, ENO1, RPL9, RPL7, FAM110A, PCMT1, CAPNS1, DPYSL2, ZC3H12A, NAMPT, RPL36, RPL38, CEP95, RPL37, UBASH3A, PRKACA, ANKS1A, VPS39, MEF2C, PRKCH, RPL21, PRKCD, GTPBP6, EML2, RBP7, DYNC1LI2, EWSR1, PRKAR1A, HECW2, PSME3, PRKD2, RPL26, RPL29, VPS25, SKAP1, OPTN, CDC42SE1, ANAPC16, CDCA5, FAXDC2, FPR1, AGAP3, PLA2G7, CIAO1, RIC8A, C12ORF57, LDHB, LDHA, PPP4C, HSPH1, S100A…	1715	5576	20562	1.268616854	2.87026E-09	4.10041E-10	3.79345E-10
GOTERM_CC_DIRECT	GO:1904724~tertiary granule lumen	24	1.315789474	1.79311E-11	GSDMD, CDA, CANT1, DBNL, TNFAIP6, HP, GGH, OLFM4, MMP8, CTSS, OSCAR, CNN2, CHIT1, CST3, LRG1, TCN1, QSOX1, PTPN6, METTL7A, PGLYRP1, ALDOA, CTSD, PGM1, LTF	1715	55	20562	5.231783726	1.60483E-08	2.00604E-09	1.85587E-09
GOTERM_CC_DIRECT	GO:0005840~ribosome	45	2.467105263	2.34578E-11	RPL4, RPL32, RPL10, RPLP1, RPL10L, RPL11, RPL36A, RRBP1, RPL10A, RPL9, RPS15, RPS4X, RPS14, MRPL3, RPS6KA3, RPS17, RPS18, RPL36, RPL14, RPL13, RPL38, RPL37, RPL15, RPS27A, RPL18, RPS11, RPS10, GCN1, RPS13, RPL21, RPS8, RPS5, RPS6, MRPS18B, RPL23A, MRPL45, RPS25, MRPS9, RPS28, RPS27, RPS29, RPL13AP3, RPS20, RPL29, RPS23	1715	176	20562	3.065498277	2.09947E-08	2.33275E-09	2.15812E-09
GOTERM_CC_DIRECT	GO:0005765~lysosomal membrane	70	3.837719298	3.31745E-10	SCARB2, SCARB1, IFITM1, TRAF3IP3, RNF13, SPPL2A, PCSK9, ECE1, GIMAP5, TCIRG1, CHMP1A, AP1S2, FLOT1, PGAP6, HLA-DOA, CTSD, VPS39, BORCS5, HLA-DPA1, ATP6V0B, ATP6AP1, ENTPD4, VPS13C, VPS33A, VPS33B, AP5B1, VAMP8, ATP6V1B2, CHMP4B, ATP6V0D1, HLA-DQB2, SIDT2, CD63, MARCHF1, GBA, SLC3A2, DPP4, CLN3, TRPM2, HLA-DMA, HLA-DMB, BLOC1S1, RDH14, MARCHF9, SLC15A4, HLA-DQA1, AP1M1, VPS16, LYN, CTSA, SORT1, DN…	1715	376	20562	2.23208858	2.96911E-07	2.96911E-08	2.74685E-08
GOTERM_CC_DIRECT	GO:0005783~endoplasmic reticulum	156	8.552631579	5.79997E-10	APP, SLC27A1, CYBC1, RETREG3, POGLUT1, LPGAT1, RPL10L, GIMAP1, PLOD1, GIMAP7, GIMAP8, PYCARD, RPL36, CAPN2, SIL1, BNIP3L, RPL21, RPS8, RPS6, PRKCD, ACSL6, ATP11B, MOGS, ANK3, VASH1, TEX2, MR1, TPST2, RAB32, POR, SOAT1, MAL, PPIB, ATF6, RTN2, LRPAP1, VCP, SAR1A, SAR1B, RPN1, HTRA2, TAPBPL, PKMYT1, CYP19A1, PGS1, PORCN, APH1B, SERPINH1, RRS1, SARAF, RDH14, PSMF1, CCR10, NTSR1, S100A10, TXNDC5, CTSA…	1715	1142	20562	1.637795694	5.19097E-07	4.27372E-08	3.95379E-08
GOTERM_CC_DIRECT	GO:0035579~specific granule membrane	29	1.589912281	6.20763E-10	HVCN1, SLC2A3, GPR84, FCAR, ADGRG3, TRPM2, MMP25, ALDH3B1, STOM, CD36, SLC15A4, CD33, LAIR1, AP1M1, CD177, CD53, ATP8B4, DGAT1, ANO6, CYBA, TNFRSF1B, CKAP4, VAMP8, CEACAM3, BST1, TSPAN14, CEACAM1, P2RX1, CEACAM8	1715	91	20562	3.820831064	5.55583E-07	4.27372E-08	3.95379E-08
GOTERM_CC_DIRECT	GO:0035578~azurophil granule lumen	29	1.589912281	6.20763E-10	VCP, HEXB, RETN, MPO, PYCARD, PLAC8, HEBP2, CREG1, NAPRT, GUSB, ELANE, CTSC, TXNDC5, CTSA, CAP1, VAT1, CCT2, IST1, FUCA1, TUBB, PRKCD, GGH, ADA2, TUBB4B, UNC13D, GALNS, IMPDH1, PRTN3, BPI	1715	91	20562	3.820831064	5.55583E-07	4.27372E-08	3.95379E-08
GOTERM_CC_DIRECT	GO:0022627~cytosolic small ribosomal subunit	20	1.096491228	1.32367E-09	RPS8, RPS5, RPS6, B3GALT4, RPS15, RPS4X, RPS14, RPS25, RPS17, RPS28, RPS27, RPS18, RPS29, RPS20, RPS27A, RPS11, RPS10, RPS13, RPS23, RPS12	1715	46	20562	5.212827988	1.18468E-06	8.46202E-08	7.82855E-08
GOTERM_CC_DIRECT	GO:0005654~nucleoplasm	427	23.41008772	1.6956E-09	POP5, LIPA, NPIPB15, TSEN54, MYC, PSMD2, ZMIZ2, ZC3H12A, UBASH3A, PRKACA, ANKS1A, GTSE1, JUNB, MEF2C, ACOT7, TSPYL1, MEF2B, PRKCD, DNTTIP1, WDR75, LDOC1, EID2, EWSR1, CLNS1A, PSME3, HOXB2, PRKD2, RPL26, MPPE1, VPS25, ATF6, PRR14, SKAP1, OPTN, PRR13, CDCA2, ANAPC16, PRKDC, CDCA5, CDCA8, ZNF22, PPP4C, HSPH1, GRPEL1, RRS1, RDH14, PSMF1, BARD1, GSDMD, ARL14EP, HEXIM2, NFATC1, ELL2, PRRC2A, HNRNPL, H1…	1715	3963	20562	1.29182901	1.51756E-06	1.01171E-07	9.35973E-08
GOTERM_CC_DIRECT	GO:0005886~plasma membrane	524	28.72807018	5.18773E-09	CLEC10A, ENO1, ALCAM, CAPNS1, CAPNS2, DPYSL2, GPR171, NAMPT, PGAP6, PRKACA, PRKCH, PRKCD, SYTL1, HSPG2, BCR, GPR162, EWSR1, PRKAR1A, CLNS1A, PRKD2, SKAP1, CDC42SE1, LRPAP1, FPR1, FPR3, TAPBPL, LY9, GABARAP, RIC8A, CYB5R1, PPP4C, PDGFC, S100A12, NCKAP1L, ICOS, IGHA2, HLA-DQA1, SLC19A1, S100A10, FZD1, GSDMD, LYN, ARL14EP, FZD2, LNPEP, PRRC2A, EHD1, GPR183, HLA-DRB3, CDK14, PAM, HLA-DRB1, ITK, ARF1,…	1715	5071	20562	1.238907571	4.64301E-06	2.90189E-07	2.68465E-07
GOTERM_CC_DIRECT	GO:0030667~secretory granule membrane	29	1.589912281	8.44234E-09	SERPINB10, SIGLEC9, B4GALT1, HVCN1, PTAFR, FPR1, SLC2A3, TCIRG1, SIRPB1, ADGRE5, ALDH3B1, ADGRE3, CA4, CXCR2, CD38, NCKAP1L, CD55, CD177, RAB4B, RHOG, DNAJC13, LILRB3, RHOA, VAMP8, RAB31, FCGR2A, P2RX1, PAM, SIGLEC5	1715	101	20562	3.442530959	7.55587E-06	4.44464E-07	4.11192E-07
GOTERM_CC_DIRECT	GO:0070821~tertiary granule membrane	23	1.260964912	6.37408E-08	CD53, ATP8B4, FCER1G, SLC11A1, PTAFR, ANO6, NBEAL2, SLC2A3, CYBA, GPR84, FCAR, VAMP8, TRPM2, TSPAN14, CEACAM1, STBD1, STOM, CYSTM1, CEACAM8, CD33, LAIR1, CD177, SIGLEC5	1715	73	20562	3.777515076	5.70464E-05	3.16934E-06	2.93208E-06
GOTERM_CC_DIRECT	GO:0035580~specific granule lumen	21	1.151315789	7.11369E-08	GSDMD, CANT1, HP, GGH, RETN, OLFM4, MMP8, OSCAR, CNN2, CHIT1, LRG1, TCN1, LCN2, QSOX1, PTPN6, BPI, PGLYRP1, CTSD, ELANE, DNASE1L1, LTF	1715	62	20562	4.060961159	6.36655E-05	3.35092E-06	3.10007E-06
GOTERM_CC_DIRECT	GO:1904813~ficolin-1-rich granule lumen	31	1.699561404	7.5554E-08	CDA, VCP, SERPINA1, CANT1, CAB39, TNFAIP6, PSMD13, GMFG, FGL2, CTSS, CST3, HK3, PSMD2, ALOX5, OSTF1, CAPN1, GUSB, CTSD, ATG7, GYG1, PGM1, GSDMD, GSN, DBNL, PDAP1, ARPC5, MAPK14, LRG1, CRISPLD2, IMPDH1, ALDOA	1715	124	20562	2.997376093	6.76185E-05	3.38104E-06	3.12793E-06
GOTERM_CC_DIRECT	GO:0000139~Golgi membrane	95	5.208333333	9.4947E-08	SCARB2, GASK1B, GALNT14, ARF1, TRAF3IP3, B4GALT1, RNF13, GIMAP1, LPCAT1, PYCARD, NDST2, GOLGA3, GOLGA1, AP1S2, QSOX1, LARGE2, HLA-DPA1, PSENEN, CSGALNACT1, ATP6V0B, DBNL, ATP6AP1, ENTPD4, IFNGR2, CSGALNACT2, ENTPD6, ZDHHC12, RRAS2, AGTRAP, WIPI1, MR1, RAB33A, SREBF2, DNM2, TPST2, RNF125, B3GNT8, RAB36, SLC9A8, FAM20B, TLR8, TLR7, ST6GALNAC3, ATF6, HPD, OPTN, HLA-DQB2, B4GALT4, ST6GALNAC6, B4GALT5…	1715	651	20562	1.749620454	8.4974E-05	4.04655E-06	3.74363E-06
GOTERM_CC_DIRECT	GO:0010008~endosome membrane	49	2.686403509	1.32607E-07	SCARB2, NCF4, TCIRG1, HLA-DOA, CTSD, VPS39, HLA-DPA1, PSENEN, SUN2, ATP6V0B, ATP6AP1, VPS33A, VPS33B, SPNS2, WIPI1, IRAK4, VPS37B, TLR8, PLIN3, TLR7, ATP6V0D1, TLR4, VPS25, HLA-DQB2, CD63, LEPROT, GGA2, HLA-DMA, APH1B, HLA-DMB, RPS27A, LDLR, HLA-DQA1, VPS16, SORT1, DNAJC13, TPCN1, FIG4, EHD1, SNX18, ABHD17A, RAB15, HLA-DPB1, HLA-DRA, TAB2, HLA-DRB3, MYD88, HLA-DRB1, ITM2B	1715	260	20562	2.25956044	0.000118677	5.39471E-06	4.99086E-06
GOTERM_CC_DIRECT	GO:0015935~small ribosomal subunit	14	0.76754386	1.70512E-07	NPM1, RPS5, RPS6, MRPS6, RPS15, RPS4X, RPS25, MRPS9, RPS28, RPS18, RPS29, RPS20, RPS27A, RPS23	1715	29	20562	5.788036594	0.000152596	6.63512E-06	6.13842E-06
GOTERM_CC_DIRECT	GO:0005794~Golgi apparatus	145	7.949561404	2.46491E-07	APP, GALNT14, NCF1, GIMAP7, GIMAP8, NDST2, GOLGA3, CCDC91, DACH1, GOLGA1, CAPN2, HABP4, AP1S2, UBASH3A, LARGE2, RPS12, ENTPD4, VPS33B, ENTPD6, ENTPD7, CSNK1D, CYBA, ANK3, SCAMP2, TPST2, MARF1, RAB36, SLC9A8, PRKD2, MPPE1, ATF6, OPTN, MACF1, LRPAP1, SAR1A, SAR1B, NDRG2, PKMYT1, RASGRP1, GABARAP, TGOLN2, FUT7, INPP5E, NTSR1, ST3GAL2, AP1M1, LYN, PRNP, ATP8B4, MPIG6B, RHBDD2, GPR108, SEC16A, SLC35E3…	1715	1141	20562	1.523644289	0.000220585	9.19205E-06	8.50393E-06
GOTERM_CC_DIRECT	GO:0005764~lysosome	54	2.960526316	3.52977E-07	SCARB2, SCARB1, HEXB, PCSK9, TCIRG1, MPO, LIPA, CTSS, SGSH, CTSO, SMPD1, HYAL3, CAPN2, CTSF, CAPN1, VPS36, CTSD, CTSC, SERPINB1, SLC11A1, VPS13C, VPS33A, VPS33B, ARRDC3, RNASE6, ANK3, UNC13D, CHIT1, RNF167, HCK, DYNC1LI2, RRAGD, TLR7, SIDT2, MARCHF1, PRCP, CST7, GABARAP, TMEM25, CLN3, TRPM2, LDLR, VPS16, CTSA, SORT1, FUCA1, NKG7, TPCN1, GALNS, SYT11, SHKBP1, HLA-DRA, OCIAD2, ITM2C	1715	309	20562	2.095253191	0.000315865	1.26366E-05	1.16906E-05
GOTERM_CC_DIRECT	GO:0042788~polysomal ribosome	14	0.76754386	1.04837E-06	RPL30, RPL32, RPL11, RPL36A, LARP4B, RPL10A, RPS28, RPS29, RPL36, EIF3H, RPL38, RPL18, RPS23, RPL19	1715	33	20562	5.086456401	0.000937855	3.51662E-05	3.25336E-05
GOTERM_CC_DIRECT	GO:0000786~nucleosome	31	1.699561404	1.06088E-06	HP1BP3, MACROH2A1, H2AC13, H3C15, H3C10, H3C3, H3C2, DMAP1, H3C4, H3C7, H4C6, H3-3B, H2BC9, H3C8, H2BC7, H2BC8, H4C9, H2BC5, H2BC3, H2AC4, H2BC4, H2BC17, H1-5, H2BC12, H1-4, H2BC13, H2BC14, H4C15, H2BC10, H4C12, H4C11	1715	139	20562	2.673918242	0.000949036	3.51662E-05	3.25336E-05
GOTERM_CC_DIRECT	GO:0001772~immunological synapse	16	0.877192982	1.91009E-06	CD53, CRTAM, CD3E, CORO1A, ICAM1, ALCAM, CD6, PRKAR1A, LCK, CD28, NPTN, HLA-DRA, MYH9, LAT, HLA-DRB1, SKAP1	1715	45	20562	4.262934888	0.00170807	6.10546E-05	5.6484E-05
GOTERM_CC_DIRECT	GO:0034774~secretory granule lumen	27	1.480263158	2.17876E-06	CDA, VCP, CAB39, ROCK1, PSMD13, GMFG, PYCARD, HK3, PSMD2, ALOX5, S100A12, OSTF1, ATG7, GYG1, SERPINB1, GSN, DBNL, XRCC5, ARPC5, MAPK14, APRT, FGR, CRISPLD2, IMPDH1, S100P, GHRL, ALDOA	1715	115	20562	2.814927114	0.001948091	6.7241E-05	6.22073E-05
GOTERM_CC_DIRECT	GO:0035577~azurophil granule membrane	18	0.986842105	3.02871E-06	CD63, B4GALT1, RAB3D, LPCAT1, FPR1, ATP11B, PRCP, DNAJC13, MAGT1, DDOST, CKAP4, VAMP8, GLIPR1, VNN1, CEACAM6, STOM, CPNE3, CEACAM8	1715	58	20562	3.720880668	0.002707032	8.785E-05	8.12735E-05
GOTERM_CC_DIRECT	GO:0043231~intracellular membrane-bounded organelle	124	6.798245614	3.04285E-06	SCARB1, RAB3D, SPPL2A, ECI2, GIMAP4, MPO, GIMAP7, TMEM91, LIPA, FRAT1, AP1S2, OIP5, CCN3, RPS12, BORCS5, MEF2C, G6PD, IST1, NSMCE1, VRK3, RUNX3, UNC13D, SCAMP2, POR, MARF1, RNF125, CLIP4, RRAGD, PRTN3, FAR1, FAR2, PPIB, VPS25, CSF1R, VCP, ADAP2, PACSIN2, AP1M1, CTSA, SPECC1, LYN, ARL14EP, PRNP, OSBPL7, OSBPL5, CYP4F2, FUCA1, DNAJC13, FOXN2, SMARCA2, EHD1, DAB2, DIAPH2, ARHGAP30, CD24, MAP3K14, IT…	1715	984	20562	1.510872502	0.002719649	8.785E-05	8.12735E-05
GOTERM_CC_DIRECT	GO:0005768~endosome	52	2.850877193	4.04958E-06	WASHC4, APP, CDKN1B, RNF13, RAB3D, DYSF, PCSK9, ECE1, SNX11, CLINT1, SMPD1, FLOT1, TRIM27, CCR5, VPS36, DBNL, VPS33B, ARRDC3, CYBA, VPS37B, RHOA, RAB33A, DNM2, EPN2, TOM1L2, RNF167, EHBP1L1, VOPP1, CHMP4B, PLIN3, TLR7, LRPAP1, LEPROT, MARCHF1, SLC66A2, CST7, IL2RG, TGOLN2, LEPROTL1, PACSIN2, FYN, YKT6, ATP9A, VPS16, RAB4B, RFTN1, ARPC5, TPCN1, RAB15, GRB2, CCDC22, OCIAD2	1715	317	20562	1.966732579	0.00361782	0.000113262	0.000104783
GOTERM_CC_DIRECT	GO:0030665~clathrin-coated vesicle membrane	13	0.712719298	1.47018E-05	ATP6V0B, HIP1, ATP6V1G2, DBNL, ATP6AP1, HIP1R, AP3B2, DAB2, SYT11, ATP6V1B2, ATP6V0D1, AP1M1, VAMP3	1715	35	20562	4.453244481	0.013072031	0.000398731	0.000368882
GOTERM_CC_DIRECT	GO:0000228~nuclear chromosome	16	0.877192982	2.33902E-05	H3C8, H4C9, MACROH2A1, RAD51, H4C15, H4C12, H4C11, E2F1, H3C10, BIRC5, H3C3, H3C2, H3C4, H3C7, H4C6, H3-3B	1715	54	20562	3.55244574	0.020716869	0.000615713	0.00056962
GOTERM_CC_DIRECT	GO:0032991~macromolecular complex	89	4.879385965	7.29197E-05	APP, IFITM1, ARF1, CDKN1B, RETREG3, B4GALT1, AHR, KIF11, PYCARD, MYC, DPYSL2, XPO6, ZC3H12A, PPFIA1, GRB10, CAPN3, H4C6, H3-3B, H3C8, MEF2C, RIPK3, GPX4, SYK, NCOA3, TUBB, SLC51A, OLFM4, TOMM40L, DNM2, BCR, METTL22, H4C15, PRKAR1A, H4C12, H4C11, MYH9, BIRC5, ARHGEF2, PPIB, UTRN, BIRC3, LTF, SMARCD2, VCP, CTDP1, CAB39, RPL10, PRKDC, RPL11, CDCA8, NOD2, CORO1A, HSPH1, RBBP4, MIER2, E2F1, H3C10, RAD…	1715	703	20562	1.517874665	0.063181293	0.001864661	0.001725071
GOTERM_CC_DIRECT	GO:0072686~mitotic spindle	27	1.480263158	8.49793E-05	DCTN1, CAPG, KIF11, AURKA, NUP62, CXCR2, NUSAP1, WDR5, MAP4, KAT14, CLASP2, SPAG5, TRAT1, TUBB, TUBB4B, CCSAP, EML2, SIRT2, WRAP73, TPX2, KAT2A, NCOR1, ESPL1, HECW2, CDK1, TACC3, MAD2L1	1715	140	20562	2.312261558	0.073239118	0.00211268	0.001954524
GOTERM_CC_DIRECT	GO:0009897~external side of plasma membrane	63	3.453947368	8.78455E-05	IGHM, B4GALT1, CLEC10A, CD3G, ECE1, CD3E, CD3D, ASGR1, ICAM1, IL27RA, ADGRE1, IGHG1, ALCAM, CAPN2, FLOT1, IGLC1, CCR7, CD36, CCR5, CD33, CCR2, FCER1G, BTN3A1, IL1R1, HEG1, BTN3A2, MR1, IGHD, ITGA7, TLR8, TLR4, CLEC4G, CD274, EBI3, CSF2RB, IL2RG, CSF2RA, LY9, CD79A, IGKC, CXCR2, GPC4, IGHA2, LDLR, CCR10, BTN2A2, GSR, CD2, IGLL5, CD40LG, CD6, CD5, IGLL1, P2RX1, CD28, CD9, CD27, SDC1, P4HB, CD69, IL…	1715	456	20562	1.656444683	0.075613649	0.002124911	0.00196584
GOTERM_CC_DIRECT	GO:0101003~ficolin-1-rich granule membrane	16	0.877192982	0.00010933	SERPINB10, FCER1G, SLC11A1, FPR1, PRCP, NBEAL2, SLC2A3, TCIRG1, RHOA, FCAR, TRPM2, ADGRE3, STBD1, NCKAP1L, CD55, SIGLEC5	1715	61	20562	3.144788032	0.093220048	0.002575003	0.002382238
GOTERM_CC_DIRECT	GO:0045335~phagocytic vesicle	17	0.932017544	0.000138052	GSN, ANXA11, NOD2, CORO1A, MPEG1, CTSS, ACTG1, RAB32, RAB31, RAB20, SYT11, ZYX, FLNB, VIM, CD36, ELANE, VAMP3	1715	69	20562	2.95393586	0.116236155	0.003168125	0.002930958
GOTERM_CC_DIRECT	GO:0042613~MHC class II protein complex	10	0.548245614	0.000160678	HLA-DMA, HLA-DMB, HLA-DPB1, HLA-DRA, HLA-DRB3, HLA-DOA, HLA-DQB2, HLA-DRB1, HLA-DQA1, HLA-DPA1	1715	26	20562	4.611347836	0.133955282	0.003595179	0.003326043
GOTERM_CC_DIRECT	GO:0030669~clathrin-coated endocytic vesicle membrane	17	0.932017544	0.000165278	SCARB2, FZD2, CD3G, CD3D, VAMP8, TGOLN2, HLA-DPB1, CD9, HLA-DRA, HLA-DRB3, IL7R, LDLR, HLA-DQA1, HLA-DQB2, HLA-DRB1, HLA-DPA1, VAMP3	1715	70	20562	2.911736776	0.137513604	0.003607895	0.003337806
GOTERM_CC_DIRECT	GO:0030666~endocytic vesicle membrane	17	0.932017544	0.000197057	LYN, SCARB2, SCARB1, ENTPD7, WASL, DNM2, STAB1, HLA-DPB1, CD9, HLA-DRA, CD36, HLA-DRB3, RPS27A, HLA-DQA1, HLA-DQB2, HLA-DRB1, HLA-DPA1	1715	71	20562	2.870726399	0.161703675	0.004199196	0.003884843
GOTERM_CC_DIRECT	GO:0000776~kinetochore	28	1.535087719	0.000237924	SMARCD2, ANAPC16, DCTN2, DCTN1, HJURP, CHMP1A, BUB1, CLASP2, CENPU, CDT1, CENPW, PPP1R12A, PHF10, SPAG5, KNL1, NDC80, ZWINT, CENPF, DYNC1LI2, CHMP2A, BIRC5, CHMP4B, CENPM, CENPN, KIF2C, MAD2L1, PAFAH1B1, SPC25	1715	157	20562	2.138255557	0.19181723	0.004952133	0.004581414
GOTERM_CC_DIRECT	GO:0005856~cytoskeleton	70	3.837719298	0.000253633	HIP1, DYRK2, FHOD1, KRT23, HSPB1, ACTG1, CAPZB, PSTPIP2, DPYSL2, TMSB4X, ZC3H12A, RAC2, MYLIP, STPG3, PPP1R12A, DBNL, TPM4, TUBB, TMOD3, RHOG, WIPI1, TYK2, FRMD4B, RHOC, RHOA, EML2, CKAP4, TUBA4A, CIT, FGR, HCK, CLNS1A, CDC42EP3, EVL, ARHGEF2, PPP1R12B, UTRN, CDC42SE1, MACF1, TAGLN, ROCK1, TWF2, HTRA2, NOD2, CORO1A, CNN2, MARVELD1, RAB29, PACSIN2, S100A12, STOM, MAPK3, MAP2K6, AUTS2, HIP1R, DHCR2…	1715	541	20562	1.551322192	0.203103334	0.005155644	0.004769691
GOTERM_CC_DIRECT	GO:0045121~membrane raft	39	2.138157895	0.000259222	APP, STOML1, ITLN1, LTB4R, GNAI2, ICAM1, DPP4, CD79A, EFNB1, LDHB, CLN3, TUBA1A, FLOT1, SERPINH1, PGK1, CAPN2, STOM, FYN, CD36, CTSD, CD55, NTSR1, S100A10, LYN, PRNP, TUBB, RFTN1, ERLIN1, CFLAR, TNFRSF1B, CD2, LCK, P2RX1, BTK, MAL, CD24, RHOQ, LAT, BIRC3	1715	252	20562	1.855518534	0.207080895	0.005155644	0.004769691
GOTERM_CC_DIRECT	GO:0032580~Golgi cisterna membrane	20	1.096491228	0.000275493	PSENEN, CSGALNACT1, BCAP31, CANT1, B4GALT1, SORT1, SAR1B, GALNT2, CSGALNACT2, B3GALT6, ARAP1, NAGPA, ZDHHC14, GOLGA3, FUT7, INPP5E, NUCB1, ST3GAL2, B4GALT4, B4GALT5	1715	95	20562	2.524106184	0.21854681	0.005360132	0.00495887
GOTERM_CC_DIRECT	GO:0005769~early endosome	45	2.467105263	0.000302978	WASHC4, APP, DYSF, PCSK9, ECE1, CORO1A, CLN3, BLOC1S1, HYAL3, VPS8, CHMP1A, AP1S2, FLOT1, RAB29, PACSIN2, AP3S2, TRIM27, LDLR, ATP9A, PLEKHJ1, AP1M1, VPS16, MAPK3, PTPN1, SERPINB1, DBNL, SORT1, VPS33A, RFTN1, ARRDC3, ATP11B, TBC1D2B, AP3B2, VAMP8, RAB32, EHD1, DIAPH2, RAB31, NUCB1, RIN3, NF2, ATP6V0D1, TLR4, LTF, VAMP3	1715	308	20562	1.751713301	0.237540843	0.005769473	0.005337569
GOTERM_CC_DIRECT	GO:0009986~cell surface	79	4.331140351	0.000405526	IGHM, SCARB1, APP, CIITA, SLC46A2, ITGB4, PCSK9, ENO1, SIRPB1, ICAM1, APMAP, C1QBP, CA4, NPTN, FCER1A, CD38, CCR7, CD36, CCR5, CD33, HLA-DPA1, CD53, FCER1G, ENTPD6, ANO6, ANK3, OSCAR, CEACAM3, CEACAM1, ADAM15, CEACAM6, ITGA7, CEACAM8, TLR4, LTF, VAMP3, RTN2, CSF1R, CD63, LRPAP1, KLRB1, HM13, CD99L2, SLC3A2, HMMR, NOD2, IL2RG, LY9, LILRA5, DPP4, HLA-DMA, LMAN2, PDGFC, CXCR2, CEACAM20, GPC4, LDLR, …	1715	639	20562	1.482270494	0.304427017	0.007481354	0.006921298
GOTERM_CC_DIRECT	GO:0071556~integral component of lumenal side of endoplasmic reticulum membrane	10	0.548245614	0.000409594	BCAP31, HM13, SPPL2A, HLA-DPB1, HLA-DRA, HLA-DRB3, HLA-DQB2, HLA-DRB1, HLA-DQA1, HLA-DPA1	1715	29	20562	4.134311853	0.306955774	0.007481354	0.006921298
GOTERM_CC_DIRECT	GO:0005791~rough endoplasmic reticulum	15	0.822368421	0.000474626	RPL4, APP, NCF1, F12, HM13, RPN1, PCSK9, CKAP4, MYC, ZC3H12A, CA4, RANGRF, NUCB1, RPL18, RPS23	1715	62	20562	2.900686542	0.346159089	0.008495807	0.007859808
GOTERM_CC_DIRECT	GO:0031902~late endosome membrane	25	1.370614035	0.000484307	SCARB2, CD63, MARCHF1, STOML1, RNF13, SPPL2A, CLN3, HLA-DMA, HLA-DMB, VPS36, VPS39, VPS16, SLC11A1, VPS13C, VPS33A, VPS33B, VPS37B, MR1, VAMP8, FIG4, CHMP2A, CHMP4B, HLA-DRA, HLA-DRB3, HLA-DRB1	1715	139	20562	2.156385679	0.351802719	0.008499121	0.007862874
GOTERM_CC_DIRECT	GO:0005819~spindle	26	1.425438596	0.00052435	CTDP1, DCTN1, HSPB1, HMMR, KIF11, PRPF19, AURKA, NUSAP1, ANXA11, CSNK1D, CCSAP, SHCBP1, EML2, SIRT2, MAD2L2, ASPM, TPX2, CENPF, PRC1, SPECC1L, MYH9, TUBGCP3, KIF2C, ARHGEF2, MAPRE1, PAFAH1B1	1715	148	20562	2.106264282	0.37463302	0.009024876	0.008349271
GOTERM_CC_DIRECT	GO:0005789~endoplasmic reticulum membrane	119	6.524122807	0.00053918	SCARB2, CYBC1, LPGAT1, GIMAP1, TXNDC11, PLOD1, DGAT1, ACSL6, STIMATE, MOGS, CYBA, SLC51A, TEX2, MR1, DPM2, POR, SOAT1, CARD19, PREB, ULK1, ATF6, HPD, RTN2, VCP, SAR1B, FAXDC2, RPN1, HTRA2, TAPBPL, PKMYT1, CYP19A1, RASGRP1, CYB5R1, PORCN, APH1B, ATG101, RDH14, SEC31B, OSBPL7, OSBPL5, TREX1, CYP4F2, SEC16A, ERLIN1, DHCR24, CYP4F8, EXT1, CNIH1, TBXAS1, ACER3, TMEM119, BCL2, CDK1, CLPTM1L, DHCR7, COP…	1715	1054	20562	1.35365372	0.382882973	0.009105028	0.008423422
GOTERM_CC_DIRECT	GO:0005576~extracellular region	219	12.00657895	0.00061867	APP, CDA, ODAD4, GMFG, NPIPB15, PSMD2, HABP4, CCN3, DHRS4L2, PGLYRP1, H4C6, IL1R1, SERPINF1, ACTN1, IL1R2, ENTPD6, PRKCD, RNASE6, GTPBP2, HSPG2, UNC13D, CHIT1, CRISPLD2, IL23A, NBL1, STX1A, LRPAP1, NRN1, STXBP2, EBI3, HPR, PLA2G7, ADAMTS10, PLAC8, HSPH1, PDGFC, S100A12, H3C3, H3C2, ICOS, H3C4, ATG7, IGHA2, H3C7, ST3GAL2, ELANE, S100A10, VAT1, CTSA, GSDMD, H4C9, XRCC5, TNFSF12, FUCA1, SIGLEC10, LN…	1715	2129	20562	1.233302704	0.425285202	0.010253889	0.00948628
GOTERM_CC_DIRECT	GO:0030496~midbody	30	1.644736842	0.000703174	CTDP1, CCDC69, KIF14, CDCA8, NAT10, PIK3CB, AURKA, GNAI2, MICAL1, CHMP1A, CEP55, SPAG5, IST1, RCC2, ANXA11, VPS37B, TTC19, SHCBP1, RHOA, SIRT2, CIT, DNM2, ASPM, LYRM1, CENPF, PRC1, CDK1, CHMP2A, BIRC5, CHMP4B	1715	185	20562	1.944243952	0.467174696	0.011442551	0.010585958
GOTERM_CC_DIRECT	GO:0042470~melanosome	20	1.096491228	0.000792684	CD63, ATP6V1G2, GSN, SERPINF1, RPN1, SYTL1, GGH, ANXA11, NAP1L1, CAPG, SLC3A2, RAB32, FLOT1, RAB29, ATP6V1B2, STOM, P4HB, PPIB, CTSD, CCT4	1715	103	20562	2.328059102	0.508224872	0.012446533	0.011514781
GOTERM_CC_DIRECT	GO:0005811~lipid particle	20	1.096491228	0.000792684	BCAP31, HSD3B7, VCP, CHKA, VPS13C, LPCAT1, PRPF19, GIMAP7, DHRS3, CKAP4, FIG4, EHD1, LIPE, SYNGR2, SMPD1, PLIN3, METTL7B, METTL7A, GAPDH, PLIN5	1715	103	20562	2.328059102	0.508224872	0.012446533	0.011514781
GOTERM_CC_DIRECT	GO:0005874~microtubule	45	2.467105263	0.001014133	MACF1, DCTN2, DCTN1, KIF14, KIF11, KLC1, NDRG1, GABARAP, AURKA, ARHGAP4, PYCARD, MAP1LC3B, TUBA1A, HSPH1, RASSF3, DPYSL2, DVL1, NUSAP1, KIF1B, MAP4, CCT4, CLASP2, CCT2, DNAH10, RCC2, TUBB, TUBB4B, SEPTIN9, EML2, LRPPRC, SIRT2, TUBA4A, DNM2, CCT6A, SHTN1, TIAM1, TPX2, DYNC1LI2, TTLL3, TUBGCP3, KIF2C, ARHGEF2, MAPRE1, EIF3A, PAFAH1B1	1715	326	20562	1.654992935	0.596714242	0.015649127	0.014477628
GOTERM_CC_DIRECT	GO:0030136~clathrin-coated vesicle	15	0.822368421	0.001456558	BCAP31, HIP1, SORT1, VPS33A, VPS33B, HIP1R, WIPI1, CLINT1, GGA2, DAB2, SNX18, DVL1, AP1M1, VPS16, VAMP3	1715	69	20562	2.606413994	0.728710799	0.022095247	0.020441189
GOTERM_CC_DIRECT	GO:0005884~actin filament	18	0.986842105	0.001828128	DBNL, TPM4, ACTN1, TWF2, WASL, CORO1A, ACTG1, HCK, POTEKP, DIAPH2, ACTBL2, PSTPIP2, RAC2, HCLS1, FYN, LCP1, RHOQ, GAS7	1715	94	20562	2.29586254	0.805567878	0.027269579	0.02522817
GOTERM_CC_DIRECT	GO:0000781~chromosome, telomeric region	27	1.480263158	0.002377442	PRKDC, NAT10, MACROH2A1, RECQL4, PURA, RBBP4, H4C6, H3-3B, SUN2, STN1, SSB, H4C9, XRCC5, H2BC3, RPA1, NSMCE1, THOC5, SIRT2, PPP1CA, RAD51, H4C15, H4C12, CDK1, H4C11, MCM4, MCM2, ATR	1715	173	20562	1.871194324	0.881203612	0.034882146	0.032270857
GOTERM_CC_DIRECT	GO:0048471~perinuclear region of cytoplasm	87	4.769736842	0.002486203	EIF4A2, APP, ARF1, PCSK9, ECE1, CLINT1, STBD1, GOLGA1, CA4, PCLAF, PRKACA, CLIC1, ANKRD13A, CCR2, CCDC78, SERPINF1, VPS33A, VPS33B, RPS6, PRKCD, CSNK1D, OLFM4, TNFRSF1B, TRPC4AP, SIRT2, CKAP4, DNM2, GAK, VAMP8, SHTN1, BTK, LCP1, PPIB, GAPDH, TLR4, OPTN, PAFAH1B1, VAMP3, VCP, ODC1, TWF2, NLRC3, ATP2C2, NDRG2, NDRG1, GABARAP, AURKA, THBS3, ALOX5, RAB29, STOM, FYN, PSMF1, SEC23B, ATP9A, LYN, RAB4B, …	1715	764	20562	1.365296964	0.892247925	0.035889542	0.033202839
GOTERM_CC_DIRECT	GO:0043202~lysosomal lumen	18	0.986842105	0.002587894	CTSA, SCARB2, HEXB, FUCA1, HSPG2, LIPA, CTSS, SGSH, GALNS, VCAN, SMPD1, SDC1, CTSF, GPC4, GUSB, CTSD, GYG1, TXNDC5	1715	97	20562	2.224856482	0.901644577	0.03676453	0.034012325
GOTERM_CC_DIRECT	GO:0015629~actin cytoskeleton	36	1.973684211	0.002899915	CD274, MACF1, WDR1, ARPC1B, ARPC1A, CAPG, LSP1, WASL, CORO1A, GABARAP, ABLIM1, RINL, CAPZB, MICAL1, CFL1, FLNB, TOPBP1, VILL, PPP1R12A, GSN, AUTS2, SWAP70, ARPC5, SEPTIN9, MTSS1, FGR, MSRA, STK17B, SPECC1L, CDC42EP3, ZYX, MYH9, LCP1, ALDOA, MYO1F, MSRB1	1715	258	20562	1.672954099	0.925666599	0.040553505	0.037517656
GOTERM_CC_DIRECT	GO:0031093~platelet alpha granule lumen	14	0.76754386	0.003213345	TOR4A, APP, TGFB1, SERPINA1, HGF, ACTN1, VEGFB, GTPBP2, TMSB4X, MAGED2, QSOX1, TIMP1, ALDOA, FERMT3	1715	67	20562	2.505269571	0.943897487	0.044245293	0.040933076
GOTERM_CC_DIRECT	GO:0031234~extrinsic component of cytoplasmic side of plasma membrane	14	0.76754386	0.00367607	LYN, GRAMD1A, SRMS, HIP1, SYK, RHOA, CYTH3, FGR, TIAM1, HCK, SNX18, FES, LCK, FYN	1715	68	20562	2.468427371	0.962974359	0.049849734	0.046117967
GOTERM_CC_DIRECT	GO:0005694~chromosome	35	1.918859649	0.004617968	CDCA2, ANAPC16, CDCA5, HP1BP3, ZBTB4, RECQL4, ING5, ZCWPW1, FBL, NSD1, TOP1MT, NUSAP1, TOPBP1, RBM34, QSER1, GINS2, DDX18, KDM2A, NIFK, DNTTIP1, PUM3, SIRT2, H1-5, MAD2L2, SELENOO, PRC1, NCL, MCM4, MPHOSPH10, CENPM, TRIP13, DTL, PRR14, MCM2, ATR	1715	256	20562	1.639190051	0.984119356	0.061687785	0.057069817
GOTERM_CC_DIRECT	GO:0005802~trans-Golgi network	28	1.535087719	0.004725517	ARF1, SLC66A2, PCSK5, GGA2, TGOLN2, CLN3, CCDC91, FUT7, GOLGA1, CA4, RAB29, MARCHF9, ATP9A, PLEKHJ1, CLASP2, ATP8B4, GPR108, WIPI1, ATP11B, ARAP1, DNM2, RAB32, SYT11, NUCB1, TGFBI, PHAF1, PAM, OPTN	1715	191	20562	1.757623678	0.985583222	0.062196148	0.057540124
GOTERM_CC_DIRECT	GO:0000307~cyclin-dependent protein kinase holoenzyme complex	10	0.548245614	0.004859456	CCNA2, CCNA1, CCNB2, CCND3, CCNB1, CCNE1, CDK1, CDK14, CDK5R1, CKS1B	1715	40	20562	2.997376093	0.987219246	0.063032074	0.058313472
GOTERM_CC_DIRECT	GO:0030658~transport vesicle membrane	10	0.548245614	0.005774871	CEACAM1, CA4, HLA-DPB1, HLA-DRA, HLA-DRB3, PAM, HLA-DQB2, HLA-DRB1, HLA-DQA1, HLA-DPA1	1715	41	20562	2.924269359	0.994391608	0.073835853	0.068308476
GOTERM_CC_DIRECT	GO:0012507~ER to Golgi transport vesicle membrane	12	0.657894737	0.006742752	CNIH1, SAR1B, SEC16A, HLA-DPB1, HLA-DRA, HLA-DRB3, SEC23B, HLA-DQB2, SREBF2, HLA-DRB1, HLA-DQA1, HLA-DPA1	1715	57	20562	2.524106184	0.997654368	0.084996663	0.078633784
GOTERM_CC_DIRECT	GO:0001725~stress fiber	14	0.76754386	0.006863333	TPM4, FHOD1, ACTN1, FHL3, CYBA, SEPTIN9, MYL12A, MYL12B, CNN2, ABLIM1, ZYX, MYH9, FLNB, LCP1	1715	73	20562	2.299357003	0.997895884	0.085315044	0.078928332
GOTERM_CC_DIRECT	GO:0005875~microtubule associated complex	9	0.493421053	0.007031227	SHTN1, ACTR1A, DCTN1, RANBP9, KIF1B, MAP4, GABARAP, EML2, PAFAH1B1	1715	35	20562	3.08301541	0.998191353	0.086204775	0.079751457
GOTERM_CC_DIRECT	GO:0015630~microtubule cytoskeleton	28	1.535087719	0.007152762	DCTN1, SRA1, CDCA8, HMMR, NDRG1, AURKA, CCNB2, ACTR1A, TUBA1A, CXCR2, MAP4, GTSE1, LRRC25, OFD1, TUBB, TUBB4B, SEPTIN9, TUBA4A, DNM2, CCNA1, SHTN1, TPX2, TTLL3, FES, PRC1, BIRC5, KIF2C, GAPDH	1715	197	20562	1.704091992	0.998379023	0.086509753	0.080033603
GOTERM_CC_DIRECT	GO:0033290~eukaryotic 48S preinitiation complex	6	0.328947368	0.008008994	EIF3M, EIF3J, EIF3H, EIF3E, EIF3A, EIF3B	1715	16	20562	4.49606414	0.999251103	0.094316445	0.087255884
GOTERM_CC_DIRECT	GO:0005852~eukaryotic translation initiation factor 3 complex	6	0.328947368	0.008008994	EIF3M, EIF3J, EIF3H, EIF3E, EIF3A, EIF3B	1715	16	20562	4.49606414	0.999251103	0.094316445	0.087255884
GOTERM_CC_DIRECT	GO:0071162~CMG complex	5	0.274122807	0.009851746	GINS1, GINS2, CDC45, MCM4, MCM2	1715	11	20562	5.449774715	0.999858192	0.110311105	0.102053178
GOTERM_CC_DIRECT	GO:0005885~Arp2/3 protein complex	5	0.274122807	0.009851746	ARPC1B, ARPC1A, ARPC5L, ARPC4, ARPC5	1715	11	20562	5.449774715	0.999858192	0.110311105	0.102053178
GOTERM_CC_DIRECT	GO:0042105~alpha-beta T cell receptor complex	5	0.274122807	0.009851746	PTPN6, CD3G, CD247, CD3E, CD3D	1715	11	20562	5.449774715	0.999858192	0.110311105	0.102053178
GOTERM_CC_DIRECT	GO:0030864~cortical actin cytoskeleton	12	0.657894737	0.009962111	CAP1, LASP1, GSN, DBNL, WDR1, ACTN1, FLOT1, CAPN2, HCLS1, NF2, UTRN, CORO1A	1715	60	20562	2.397900875	0.999871656	0.110311105	0.102053178
GOTERM_CC_DIRECT	GO:0031982~vesicle	25	1.370614035	0.009983463	DCTN2, ECE1, NOD2, CST5, CST3, ALDH3B1, CFL1, RAB29, STOM, RPS27A, CLIC1, RAB39B, RHOA, GAK, VAMP8, MYL6, TBC1D4, SYT11, GNB2, CHMP4B, RIN3, ARHGEF2, LGR6, GAPDH, MYO1F	1715	174	20562	1.722629939	0.99987411	0.110311105	0.102053178
GOTERM_CC_DIRECT	GO:0032588~trans-Golgi network membrane	17	0.932017544	0.010136765	APP, MARCHF1, ATP2C2, SCAMP2, RAB31, AP1S2, HLA-DPB1, HLA-DRA, HLA-DRB3, LGR6, HLA-DQA1, HLA-DQB2, HLA-DRB1, ATP9A, HLA-DPA1, AP1M1, VAMP3	1715	102	20562	1.998250729	0.999890403	0.110639077	0.102356598
GOTERM_CC_DIRECT	GO:0016282~eukaryotic 43S preinitiation complex	6	0.328947368	0.013661255	EIF3M, EIF3J, EIF3H, EIF3E, EIF3A, EIF3B	1715	18	20562	3.996501458	0.999995499	0.145467757	0.134577992
GOTERM_CC_DIRECT	GO:0043505~CENP-A containing nucleosome	6	0.328947368	0.013661255	H4C9, H4C15, H2AC4, H4C12, H4C11, H4C6	1715	18	20562	3.996501458	0.999995499	0.145467757	0.134577992
GOTERM_CC_DIRECT	GO:0001931~uropod	5	0.274122807	0.013815374	BST1, SELPLG, FLOT1, ICAM2, MYH9	1715	12	20562	4.995626822	0.999996086	0.145467757	0.134577992
GOTERM_CC_DIRECT	GO:0051233~spindle midzone	7	0.38377193	0.014803605	APP, CTDP1, CCDC69, KIF14, CDCA8, MAPRE1, AURKA	1715	25	20562	3.357061224	0.999998404	0.154060772	0.142527731
GOTERM_CC_DIRECT	GO:0071541~eukaryotic translation initiation factor 3 complex, eIF3m	4	0.219298246	0.015668049	EIF3M, EIF3H, EIF3A, EIF3B	1715	7	20562	6.851145356	0.999999273	0.157560717	0.145765669
GOTERM_CC_DIRECT	GO:0030897~HOPS complex	4	0.219298246	0.015668049	VPS33A, VPS33B, VPS39, VPS16	1715	7	20562	6.851145356	0.999999273	0.157560717	0.145765669
GOTERM_CC_DIRECT	GO:0033263~CORVET complex	4	0.219298246	0.015668049	VPS33A, VPS33B, VPS8, VPS16	1715	7	20562	6.851145356	0.999999273	0.157560717	0.145765669
GOTERM_CC_DIRECT	GO:0030027~lamellipodium	26	1.425438596	0.017210247	ROCK1, PLXND1, TWF2, CAPG, WASL, CORO1A, DPP4, ABLIM1, CAPZB, CFL1, FLOT1, RAC2, CD177, GSN, DBNL, SWAP70, ARPC5, DGKZ, RHOA, DNM2, CCDC88A, SHTN1, ABI3, EVL, NF2, P4HB	1715	192	20562	1.623578717	0.999999821	0.169265616	0.156594336
GOTERM_CC_DIRECT	GO:0005911~cell-cell junction	26	1.425438596	0.017210247	COL17A1, APP, ITK, WDR1, LIN7A, CD3E, CORO1A, ACTG1, CNN2, FLOT1, PACSIN2, CD53, PRKCH, HEG1, ACTN1, PRKCD, VAV1, CD2, TIAM1, CEACAM1, OBSCN, GRB2, PTPN6, DSC2, LAT, SKAP1	1715	192	20562	1.623578717	0.999999821	0.169265616	0.156594336
GOTERM_CC_DIRECT	GO:1990904~ribonucleoprotein complex	25	1.370614035	0.017818954	RPL4, DYRK2, SRA1, ZFP36L2, RPL7, RPS4X, PCBP4, NUP62, G3BP2, NPM1, SSB, APOBEC3G, XRCC5, RPS8, RPS5, RPS6, LRPPRC, JMJD6, HNRNPL, NCL, RPL13AP3, VIM, RPL26, HNRNPH3, GAPDH	1715	183	20562	1.637910433	0.999999897	0.173347429	0.160370583
GOTERM_CC_DIRECT	GO:0030670~phagocytic vesicle membrane	13	0.712719298	0.018818813	ATP6V0B, HVCN1, SLC11A1, CYBA, TCIRG1, CORO1A, DNM2, VAMP8, RAB32, RAB20, RAC2, ATP6V0D1, VAMP3	1715	74	20562	2.106264282	0.999999959	0.181105786	0.167548146
GOTERM_CC_DIRECT	GO:0044853~plasma membrane raft	8	0.438596491	0.020138115	SELPLG, PRKAR1A, MAL, PRTN3, PRKACA, SKAP1, CD177, MS4A4A	1715	34	20562	2.821059853	0.999999988	0.19174056	0.177386797
GOTERM_CC_DIRECT	GO:0005635~nuclear envelope	26	1.425438596	0.020503915	TOR4A, DCTN1, ROGDI, LMNB1, MYC, SLC22A18, ALOX5, NUP62, RAC2, CLIC1, TNPO3, MAPK3, BNIP3L, SUN2, PCYT1A, GPX4, IST1, TREX1, ANXA11, CENPF, CHMP2A, CHMP4B, LPIN1, ATF6, NUCB2, PAFAH1B1	1715	195	20562	1.598600583	0.999999991	0.193168466	0.17870781
GOTERM_CC_DIRECT	GO:0030176~integral component of endoplasmic reticulum membrane	19	1.041666667	0.021034295	RTN2, FICD, SGMS1, RHBDD2, AMFR, CCDC47, RRBP1, EXT1, CLN3, DPM2, PORCN, DHRS9, ASPH, ACER3, SARAF, PREB, DHCR7, ATF6, RETREG1	1715	129	20562	1.765895993	0.999999995	0.196100977	0.181420792
GOTERM_CC_DIRECT	GO:0005770~late endosome	21	1.151315789	0.021496956	ARF1, VPS13C, VPS33A, SLC11A1, VPS33B, SPPL2A, DYSF, PCSK9, TCIRG1, AP5B1, CST7, UNC13D, CTSS, TMEM25, CLN3, DYNC1LI2, LDLR, ANKRD13A, VPS39, VPS16, MAPK3	1715	148	20562	1.701213458	0.999999996	0.196466487	0.18175894
GOTERM_CC_DIRECT	GO:0036020~endolysosome membrane	6	0.328947368	0.021512532	RNF167, PCSK9, TLR8, TLR7, SLC15A4, LDLR	1715	20	20562	3.596851312	0.999999996	0.196466487	0.18175894
GOTERM_CC_DIRECT	GO:0014069~postsynaptic density	33	1.809210526	0.023924992	RPL30, ARF1, RPL12, RPL10A, RPL7, RPS14, CAPZB, RPS18, DVL1, RPL14, RPL38, FYN, RPS13, LYN, PRNP, DBNL, STAT3, HIP1R, DGKZ, DNM2, BCR, RPS25, RPS27, P2RX4, ADORA2A, ABI3, SYT11, NEURL1, GOPC, MYD88, STX1A, EIF3A, CDK5R1	1715	267	20562	1.481848855	1	0.216291594	0.200099933
GOTERM_CC_DIRECT	GO:0005813~centrosome	60	3.289473684	0.024997389	DYNC2I2, GSK3B, GPAA1, CHD3, HNMT, FAM110A, ACTR1A, NUP62, PCLAF, CEP95, PRKACA, CTSC, CEP55, OFD1, PPP1R12A, IST1, CSNK1D, CCSAP, SIRT2, CDC25B, DNM2, WRAP73, ASPM, KAT2A, DYNC1LI2, ESPL1, CCNE1, PRKAR1A, SPATC1, TRAF5, RRAGD, KIF2C, MAPRE1, ATP6V0D1, CEP20, DTL, PAFAH1B1, CTDP1, DCTN2, DCTN1, HMMR, NDRG1, AURKA, GNAI2, CCNB2, CCNB1, CDC45, CCDC85B, E2F1, DCAF13, CCT4, NPM1, HIPK1, TTC19, NDC80,…	1715	548	20562	1.312719457	1	0.22354121	0.20680684
GOTERM_CC_DIRECT	GO:0012505~endomembrane system	20	1.096491228	0.025226438	LRPAP1, LPGAT1, POGLUT1, BIK, RABL2A, AIG1, RAB32, FIBP, RNF167, MAP1LC3B, RAB31, RAB20, ADORA2A, CDC42EP3, CHMP1A, RAB29, TNFRSF17, CLPTM1L, SEC23B, STX1A	1715	141	20562	1.700638918	1	0.22354121	0.20680684
GOTERM_CC_DIRECT	GO:0005739~mitochondrion	141	7.730263158	0.025924096	PECR, APP, TAMM41, ECI2, HJURP, ARAF, CPOX, TOMM20, GIMAP8, PYCARD, LACTB, RGS2, MYC, ZMIZ2, SESN2, PDK4, SACS, PDK3, SLC25A40, CPNE3, CAPN1, PRKACA, BNIP3L, ACOT7, RSAD1, CMC1, MCCC1, PRKCD, MRPS18B, SDHC, HDHD5, OLFM4, SDHA, SELENOO, RAB32, POR, CARD19, SUCLG1, MMADHC, ENY2, HTRA2, PGS1, CYB5R1, GRPEL1, DND1, NTSR1, COA4, PRNP, MTERF3, IDH2, PYCR1, HIGD2B, MCAT, DHFR, MSRA, FIBP, TMEM11, BCL2, …	1715	1437	20562	1.176423185	1	0.227471233	0.21044266
GOTERM_CC_DIRECT	GO:0055037~recycling endosome	19	1.041666667	0.031625215	APP, RAB4B, VPS33B, ATP11B, UNC13D, VAMP8, FIG4, CLN3, TUBA1A, SYT11, RAB15, RAB29, ULK1, OPTN, ATP9A, PLEKHJ1, VPS16, LTF, VAMP3	1715	135	20562	1.687411727	1	0.274801622	0.254229881
GOTERM_CC_DIRECT	GO:0031410~cytoplasmic vesicle	38	2.083333333	0.032334254	GRAMD1A, DYSF, WASL, ATP2C2, CST7, KLC1, GABARAP, MAP1LC3B, RINL, HYAL3, DVL1, FLOT1, RAC2, KIF1B, AP1M1, GCH1, SORT1, ENTPD4, RHOG, RNASE6, ARAP1, RHOC, RHOA, MPEG1, DNM2, CCDC88A, SNX18, ARHGAP30, FES, TTC5, ANP32E, BTK, RIN3, ARHGEF2, RGL4, DSC2, COPE, TECPR1	1715	325	20562	1.401849742	1	0.27826113	0.257430409
GOTERM_CC_DIRECT	GO:0005930~axoneme	17	0.932017544	0.033524299	DYNC2I2, DNAH10, ODAD4, IFT172, RSPH9, SEPTIN9, CCSAP, GABARAP, CENPF, MAP1LC3B, TTLL3, PRKAR1A, INPP5E, CFAP36, MAP4, PRKACA, ATG7	1715	117	20562	1.742064738	1	0.285754738	0.264363042
GOTERM_CC_DIRECT	GO:0000775~chromosome, centromeric region	11	0.603070175	0.034698852	CENPU, CENPF, CENPW, CDCA5, HJURP, CDCA8, BIRC5, OIP5, KIF2C, PPP2R5C, NDC80	1715	63	20562	2.093405525	1	0.290031788	0.268319912
GOTERM_CC_DIRECT	GO:0002102~podosome	7	0.38377193	0.034803955	GSN, DBNL, TPM4, WDR1, CAPG, LCP1, FERMT3	1715	30	20562	2.79755102	1	0.290031788	0.268319912
GOTERM_CC_DIRECT	GO:0032587~ruffle membrane	15	0.822368421	0.034998249	MACF1, PLEKHA1, HIP1R, BMX, RHOA, DNM2, FGR, TIAM1, CFL1, PACSIN2, PLEKHO1, LCP1, NF2, ARHGEF2, CLASP2	1715	99	20562	1.816591572	1	0.290031788	0.268319912
GOTERM_CC_DIRECT	GO:0031252~cell leading edge	10	0.548245614	0.036925929	SHTN1, ARF1, DCTN1, ITGB4, MYH9, SRA1, VIM, CORO1A, CLASP2, PAFAH1B1	1715	55	20562	2.179909886	1	0.303199143	0.280501554
GOTERM_CC_DIRECT	GO:0032040~small-subunit processome	8	0.438596491	0.040147572	FBL, NOP58, XRCC5, PRKDC, UTP3, WDR3, MPHOSPH10, DCAF13	1715	39	20562	2.459385512	1	0.326655246	0.302201725
GOTERM_CC_DIRECT	GO:0001726~ruffle	15	0.822368421	0.040540572	GSN, DBNL, ROCK1, ACTN1, CAPG, FRMD4B, MTSS1, CYTH3, RINL, INPP5E, ATP6V1B2, MYH9, LCP1, NF2, TLR4	1715	101	20562	1.780619461	1	0.326881191	0.302410756
GOTERM_CC_DIRECT	GO:0045171~intercellular bridge	14	0.76754386	0.041373706	DCTN1, TUBB, CDCA8, SRA1, USB1, RFXANK, OLFM4, TUBB4B, TPX2, CYTH4, PRC1, MICAL1, QSOX1, CEP55	1715	92	20562	1.824489796	1	0.330620237	0.305869895
GOTERM_CC_DIRECT	GO:0030659~cytoplasmic vesicle membrane	18	0.986842105	0.042191927	IFNGR2, ENTPD7, DYSF, RAB39B, AGTRAP, LNPEP, SNX22, MPEG1, TRPM2, NPC1L1, AP1S2, PACSIN2, SH3BP5, VOPP1, KIF1B, AP3S2, YKT6, AP1M1	1715	130	20562	1.660085221	1	0.334174995	0.309158543
GOTERM_CC_DIRECT	GO:0055038~recycling endosome membrane	15	0.822368421	0.043533428	CD274, ATP11B, NDRG1, SCAMP2, TPCN1, VAMP8, EHD1, SNX18, ACAP1, ABHD17A, SYT11, PACSIN2, OPTN, ATP9A, VAMP3	1715	102	20562	1.763162408	1	0.341775598	0.316190163
GOTERM_CC_DIRECT	GO:0042582~azurophil granule	4	0.219298246	0.044475414	HEXB, STXBP2, ANXA11, MPO	1715	10	20562	4.795801749	1	0.343150824	0.317462438
GOTERM_CC_DIRECT	GO:0031617~NMS complex	4	0.219298246	0.044475414	KNL1, NDC80, ZWINT, SPC25	1715	10	20562	4.795801749	1	0.343150824	0.317462438
GOTERM_CC_DIRECT	GO:0097038~perinuclear endoplasmic reticulum	5	0.274122807	0.047605917	BCAP31, OSBPL7, CAPN2, FYN, CYBA	1715	17	20562	3.526324816	1	0.361078775	0.334048297
GOTERM_CC_DIRECT	GO:0005773~vacuole	5	0.274122807	0.047605917	CLN3, VPS33A, VPS33B, RAB29, GGH	1715	17	20562	3.526324816	1	0.361078775	0.334048297
GOTERM_CC_DIRECT	GO:0080008~Cul4-RING E3 ubiquitin ligase complex	7	0.38377193	0.052570393	DCAF16, FBXW5, DCAF11, TRPC4AP, DTL, DCAF13, DDA1	1715	33	20562	2.5432282	1	0.395382367	0.365783911
GOTERM_CC_DIRECT	GO:0005634~nucleus	529	29.00219298	0.053274628	RPL4, RPL30, ENO1, RPL9, RPL7, FAM110A, H2AC13, MYC, PSMD2, ZMIZ2, ZXDB, ZC3H12A, NKX1-2, PRKACA, JUNB, VPS36, IER3, MEF2C, TSPYL1, MEF2B, PRKCD, DNTTIP1, LDOC1, RBP7, EID2, EWSR1, RFX7, CLNS1A, PSME3, HOXB2, PRKD2, VPS25, ATF6, OPTN, CDCA2, PRKDC, CDCA5, ZNF22, AGAP3, LDHA, PPP4C, HSPH1, PDGFC, S100A12, RDH14, KAT14, BARD1, LYN, HEXIM2, TIPARP, NFATC1, PBX4, HNRNPL, H1-5, H1-4, FIBP, NPLOC4, ZFA…	1715	5984	20562	1.059901038	1	0.397339936	0.367594935
GOTERM_CC_DIRECT	GO:0015934~large ribosomal subunit	5	0.274122807	0.057304392	NPM1, RPL12, RPL26, RPL10A, RPL17	1715	18	20562	3.330417881	1	0.411408513	0.380610334
GOTERM_CC_DIRECT	GO:0099738~cell cortex region	4	0.219298246	0.05745929	ACTR1A, DCTN1, ENO1, MYL12B	1715	11	20562	4.359819772	1	0.411408513	0.380610334
GOTERM_CC_DIRECT	GO:0031588~nucleotide-activated protein kinase complex	4	0.219298246	0.05745929	PRKAR1A, SESN2, PRKAG1, PRKACA	1715	11	20562	4.359819772	1	0.411408513	0.380610334
GOTERM_CC_DIRECT	GO:0031838~haptoglobin-hemoglobin complex	4	0.219298246	0.05745929	HBM, HBG1, HP, HBQ1	1715	11	20562	4.359819772	1	0.411408513	0.380610334
GOTERM_CC_DIRECT	GO:0034663~endoplasmic reticulum chaperone complex	4	0.219298246	0.05745929	DNAJC10, MZB1, P4HB, PPIB	1715	11	20562	4.359819772	1	0.411408513	0.380610334
GOTERM_CC_DIRECT	GO:0097013~phagocytic vesicle lumen	3	0.164473684	0.058588077	PGLYRP1, MPO, LTF	1715	5	20562	7.193702624	1	0.412884482	0.381975811
GOTERM_CC_DIRECT	GO:0036019~endolysosome	3	0.164473684	0.058588077	SMPD1, PRKCD, TPCN1	1715	5	20562	7.193702624	1	0.412884482	0.381975811
GOTERM_CC_DIRECT	GO:0070971~endoplasmic reticulum exit site	7	0.38377193	0.059520167	SAR1A, SAR1B, SEC16A, PREB, MPPE1, SEC23B, SEC31B	1715	34	20562	2.468427371	1	0.416176167	0.385021079
GOTERM_CC_DIRECT	GO:0009898~cytoplasmic side of plasma membrane	10	0.548245614	0.064815481	CD2, G6PD, RGS2, TRAF5, MYH9, CHMP4B, HTRA2, ATP2C2, PTPN4, NTSR1	1715	61	20562	1.96549252	1	0.449688804	0.416024949
GOTERM_CC_DIRECT	GO:0005793~endoplasmic reticulum-Golgi intermediate compartment	12	0.657894737	0.067514412	LRPAP1, IST1, LMAN2, STK17B, CA4, SERPINH1, NUCB1, TMED1, COPG1, P4HB, MPPE1, NUCB2	1715	80	20562	1.798425656	1	0.464810761	0.430014872
GOTERM_CC_DIRECT	GO:0005876~spindle microtubule	8	0.438596491	0.077212494	FAM110A, PRC1, CDK1, BIRC5, CSNK1D, KIF11, CLASP2, AURKA	1715	45	20562	2.131467444	1	0.527520477	0.488030117
GOTERM_CC_DIRECT	GO:0001891~phagocytic cup	6	0.328947368	0.078822726	RAB31, SYT11, LCP1, TLR4, CORO1A, DNM2	1715	28	20562	2.569179509	1	0.529933206	0.490262228
GOTERM_CC_DIRECT	GO:0005741~mitochondrial outer membrane	23	1.260964912	0.082735699	VAT1, MLXIP, PRNP, BNIP3L, TRAF3IP3, MTX1, TAFAZZIN, MTERF3, BAD, VPS13C, ACSL6, TOMM20, TOMM40L, COASY, AKAP1, RAB32, BCL2, RAC2, TSPO, ULK1, LPIN1, RPS27A, BID	1715	193	20562	1.428801039	1	0.529933206	0.490262228
GOTERM_CC_DIRECT	GO:0000152~nuclear ubiquitin ligase complex	3	0.164473684	0.083111763	BARD1, BABAM2, RAD51	1715	6	20562	5.994752187	1	0.529933206	0.490262228
GOTERM_CC_DIRECT	GO:1990246~uniplex complex	3	0.164473684	0.083111763	MCUB, MICU1, MCU	1715	6	20562	5.994752187	1	0.529933206	0.490262228
GOTERM_CC_DIRECT	GO:0071753~IgM immunoglobulin complex	3	0.164473684	0.083111763	IGHM, IGKC, IGLC1	1715	6	20562	5.994752187	1	0.529933206	0.490262228
GOTERM_CC_DIRECT	GO:0032133~chromosome passenger complex	3	0.164473684	0.083111763	CDCA8, BIRC5, AURKA	1715	6	20562	5.994752187	1	0.529933206	0.490262228
GOTERM_CC_DIRECT	GO:0042106~gamma-delta T cell receptor complex	3	0.164473684	0.083111763	CD3G, CD247, CD3E	1715	6	20562	5.994752187	1	0.529933206	0.490262228
GOTERM_CC_DIRECT	GO:1990316~ATG1/ULK1 kinase complex	3	0.164473684	0.083111763	ATG101, SESN2, ULK1	1715	6	20562	5.994752187	1	0.529933206	0.490262228
GOTERM_CC_DIRECT	GO:0071738~IgD immunoglobulin complex	3	0.164473684	0.083111763	IGKC, IGHD, IGLC1	1715	6	20562	5.994752187	1	0.529933206	0.490262228
GOTERM_CC_DIRECT	GO:0000794~condensed nuclear chromosome	7	0.38377193	0.083486684	SUN2, RAD51, NIFK, CHMP1A, RRS1, TOPBP1, LRPPRC	1715	37	20562	2.268284611	1	0.529933206	0.490262228
GOTERM_CC_DIRECT	GO:1990909~Wnt signalosome	4	0.219298246	0.088011305	FZD1, GSK3B, DVL1, RECK	1715	13	20562	3.689078269	1	0.547014708	0.506065004
GOTERM_CC_DIRECT	GO:0042581~specific granule	4	0.219298246	0.088011305	STXBP2, ANXA11, OLFM4, LTF	1715	13	20562	3.689078269	1	0.547014708	0.506065004
GOTERM_CC_DIRECT	GO:1990907~beta-catenin-TCF complex	4	0.219298246	0.088011305	TLE1, TCF7, LEF1, TCF4	1715	13	20562	3.689078269	1	0.547014708	0.506065004
GOTERM_CC_DIRECT	GO:0030173~integral component of Golgi membrane	10	0.548245614	0.089269693	CSGALNACT1, SGMS1, GALNT2, ENTPD4, MFNG, ACER3, CSGALNACT2, MAN1C1, QSOX1, PCSK5	1715	65	20562	1.844539134	1	0.551009483	0.509760728
GOTERM_CC_DIRECT	GO:0030117~membrane coat	5	0.274122807	0.09211673	AP1S2, CHMP2A, CHMP4B, AP3S2, AP3B2	1715	21	20562	2.854643898	1	0.564010658	0.521788631
GOTERM_CC_DIRECT	GO:0005912~adherens junction	21	1.151315789	0.092636387	LYN, NIBAN2, CDCA3, TMOD3, LAMA3, CD99L2, FRMD4B, LIMD1, NDRG1, PPP1CA, CYTH3, CYTH2, CEACAM1, ADAM15, TMEM204, CCDC85B, FLOT1, ZYX, MYH9, NF2, DSC2	1715	175	20562	1.438740525	1	0.564010658	0.521788631
GOTERM_MF_DIRECT	GO:0005515~protein binding	1325	72.64254386	6.41661E-36	POP5, CYBC1, PID1, ARAF, TSEN54, FAM110A, LIPE, CAPNS1, CAPNS2, PSMD2, DPYSL2, ZC3H12A, PGAP6, UBASH3A, SMCO4, PRKACA, GTSE1, FNBP4, MEF2C, MEF2B, DNTTIP1, LDOC1, HSPG2, EML2, SCAMP2, BCR, RBP7, MYL6, EID2, EWSR1, RFX7, PRKAR1A, CLNS1A, PSME3, ORAI2, FAR1, RBCK1, MPPE1, ATF6, SKAP1, OPTN, SAR1A, CDCA3, SAR1B, CDCA5, FAXDC2, FPR1, CDCA8, FPR3, TAPBPL, GABARAP, ADAMTS10, CIAO1, C12ORF57, CYB5R1, HS…	1661	12554	18869	1.198982946	9.7725E-33	9.77892E-33	9.70833E-33
GOTERM_MF_DIRECT	GO:0003735~structural constituent of ribosome	52	2.850877193	1.89473E-13	RPL4, RPL30, RPL32, RPLP1, RPL10L, RPL10A, RPL9, RPL7, RPS4X, RPS15, RPS14, MRPL3, RPS17, RPS18, RPL36, RPLP2, RPL38, RPL37, RPS11, RPS10, RPS13, RPS12, RPL21, RPS8, RPS5, RPS6, MRPS18B, MRPS6, MRPS9, RPL26, RPL29, MRPS35, RPL10, RPL12, RPL11, RPL36A, RPL14, RPL13, RPL15, RPS27A, RPL18, RPL17, RPL19, NDUFA7, RPL23A, RPS25, RPS28, RPS27, RPS29, RPL13AP3, RPS20, RPS23	1661	189	18869	3.125509271	2.88631E-10	1.44379E-10	1.43337E-10
GOTERM_MF_DIRECT	GO:0042802~identical protein binding	225	12.33552632	3.69658E-10	GLTP, APP, CDA, IFI35, NUDT5, RPL7, LACTB, ALCAM, RASSF3, DPYSL2, NAMPT, TRIM27, SIL1, TSPYL1, PHYKPL, C17ORF49, LCE1E, GTPBP2, JMJD6, SHTN1, DYNC1LI2, SOAT1, EWSR1, PSME3, XRN2, BTK, ULK1, RBCK1, NBL1, ATF6, STX1A, OPTN, FICD, SDSL, LDHB, CD79A, LDHA, GRPEL1, PPCS, S100A12, ASL, LYAR, NTSR1, HEXIM2, APOBEC3G, CHKA, PYCR1, GDF5, EHD1, CCDC88C, CD28, SDC1, GRB2, PAM, ACY3, SERPINA1, CCDC125, HEXB,…	1661	1714	18869	1.491251703	5.6299E-07	1.87786E-07	1.86431E-07
GOTERM_MF_DIRECT	GO:0030527~structural constituent of chromatin	29	1.589912281	1.66652E-08	MACROH2A1, H2AC13, H3C15, H3C10, H3C3, H3C2, H3C4, H3C7, H4C6, H3-3B, H2BC9, H3C8, H2BC7, H2BC8, H4C9, H2BC5, H2BC3, H2AC4, H2BC4, H2BC17, H1-5, H2BC12, H1-4, H2BC13, H2BC14, H4C15, H2BC10, H4C12, H4C11	1661	99	18869	3.327683822	2.53807E-05	6.34943E-06	6.3036E-06
GOTERM_MF_DIRECT	GO:0019901~protein kinase binding	79	4.331140351	1.02517E-06	GSK3B, CCNK, CDKN1B, PRKAG1, KIF14, PEBP1, HSPB1, KIF11, FOXM1, CD3E, CKS1B, RPS6KA3, GYS1, CCND3, DPYSL2, RAC2, TRIM27, PRKACA, PPP1R12A, FBXW5, SYK, RPS6, PRKCD, RHOG, IRAK3, IRAK4, RHOC, RHOA, TUBA4A, CDC25B, CIT, DNM2, FGR, CCNA2, TOM1L2, ACTBL2, CCNE1, LCK, CDC37, HCLS1, MAPRE1, PPP1R12B, UTRN, SKAP1, DCTN2, DCTN1, NOD2, ZBTB4, MACROH2A1, AURKA, CCNB1, MICAL1, DVL1, E2F1, RICTOR, MAPK4, GCN1…	1661	511	18869	1.756246384	0.001560112	0.000312471	0.000310216
GOTERM_MF_DIRECT	GO:0045296~cadherin binding	55	3.015350877	1.62981E-06	ENO1, BZW2, CLINT1, GOLGA3, PCMT1, LASP1, CAPZB, CLIC1, H3C8, LYPLA2, DBNL, IST1, SWAP70, CSNK1D, ANK3, OLFM4, EPN2, SHTN1, MYH9, CHMP4B, PLIN3, MAPRE1, RPL29, ALDOA, MACF1, TWF2, CAPG, SLC3A2, NDRG1, PSMB6, CNN2, CCNB2, LDHA, STK38, RPL14, PACSIN2, H3C10, FLNB, H3C3, H3C2, RPL15, YKT6, H3C4, H3C7, GCN1, PTPN1, NIBAN2, RPL23A, SEPTIN9, EHD1, P2RX4, GLOD4, S100P, EIF3E, CDK5R1	1661	316	18869	1.977219381	0.002479126	0.000413972	0.000410984
GOTERM_MF_DIRECT	GO:0046982~protein heterodimerization activity	61	3.344298246	2.81623E-06	APP, HIP1, AHR, CD3E, H2AC13, H4C6, H3-3B, YWHAH, H3C8, MEF2C, TPM4, H2AC4, IRAK3, CYBA, SLC51A, H2BC17, H2BC12, H2BC13, H2BC14, H4C15, CEACAM6, H2BC10, RRAGD, H4C12, H4C11, BIRC5, CEACAM8, MICU1, ATF6, TLR4, PAFAH1B1, GTF2A1, EPAS1, PIK3R2, MACROH2A1, AURKA, H3C15, H3C10, H3C3, PSMF1, H3C2, H3C4, H3C7, MAPK4, H2BC9, BARD1, H2BC7, H2BC8, CENPW, H4C9, H2BC5, GADD45A, H2BC3, H2BC4, HIP1R, EXT1, DRA…	1661	371	18869	1.867820671	0.004279942	0.000563059	0.000558995
GOTERM_MF_DIRECT	GO:0032395~MHC class II receptor activity	9	0.493421053	3.03479E-06	HLA-DMA, HLA-DPB1, HLA-DRA, HLA-DRB3, HLA-DOA, HLA-DQB2, HLA-DRB1, HLA-DQA1, HLA-DPA1	1661	13	18869	7.864632057	0.004611326	0.000563059	0.000558995
GOTERM_MF_DIRECT	GO:0003723~RNA binding	180	9.868421053	3.32515E-06	EIF4A2, RPL4, RPL30, RPL32, PEBP1, ENO1, RPL10A, RPL9, UBE2L3, RPL7, RPS15, FBL, RPS14, RPS17, RPS18, ZC3H12A, NUSAP1, RPL36, HABP4, RPL38, CPNE3, RPL37, RPS11, RPS10, JUNB, SLC16A3, RPS13, H4C6, RPS12, DDX18, RPL21, RPS8, SCAF11, RPS5, RPS6, CIRBP, ANXA11, WDR75, LARP4B, GTPBP1, CDC40, JMJD6, MARF1, H4C15, EWSR1, NCL, CLNS1A, XRN2, H4C12, H4C11, SUCLG1, RPL26, RPL29, PPIB, SRSF8, SRSF9, MACF1, V…	1661	1471	18869	1.390077726	0.005051411	0.000563059	0.000558995
GOTERM_MF_DIRECT	GO:0004715~non-membrane spanning protein tyrosine kinase activity	16	0.877192982	5.08663E-06	LYN, ITK, SRMS, SYK, TXK, PRKCD, MATK, TYK2, BMX, CLK1, FGR, HCK, FES, LCK, BTK, FYN	1661	46	18869	3.951312724	0.007717026	0.000775202	0.000769607
GOTERM_MF_DIRECT	GO:0023026~MHC class II protein complex binding	11	0.603070175	5.63311E-05	HLA-DMA, HLA-DMB, HLA-DPB1, HLA-DRA, ANXA11, HLA-DRB3, HLA-DOA, HLA-DQB2, HLA-DRB1, HLA-DQA1, HLA-DPA1	1661	27	18869	4.628157959	0.082217378	0.007804421	0.007748089
GOTERM_MF_DIRECT	GO:0051015~actin filament binding	39	2.138157895	7.71833E-05	MACF1, TAGLN, HIP1, WDR1, ARPC1B, FHOD1, ARPC1A, TWF2, ARPC5L, CAPG, CORO1A, ABLIM1, LASP1, CAPZB, PSTPIP2, MICAL1, CFL1, FLNB, VILL, CLASP2, VPS16, GSN, DBNL, TPM4, ACTN1, HIP1R, ARPC4, ARPC5, CORO2A, SHTN1, ABI3, FRG1, MYH9, HCLS1, LCP1, UTRN, MYO1F, GAS7, CDK5R1	1661	226	18869	1.960358138	0.110908168	0.009802283	0.009731532
GOTERM_MF_DIRECT	GO:0004713~protein tyrosine kinase activity	24	1.315789474	0.000112162	LYN, MAP2K4, ITK, CSF1R, SRMS, DYRK2, SYK, CHKA, TXK, MATK, TYK2, HIPK1, BMX, CAMKK2, BCR, CLK1, FGR, HCK, RPS6KA5, FES, LCK, BTK, FYN, MAP2K6	1661	113	18869	2.412748478	0.157036896	0.013148821	0.013053915
GOTERM_MF_DIRECT	GO:0042608~T cell receptor binding	7	0.38377193	0.000143926	LCK, HLA-DRA, CD3G, FYN, CD3E, MR1, HLA-DRB1	1661	11	18869	7.229106234	0.196851624	0.015667425	0.01555434
GOTERM_MF_DIRECT	GO:0005524~ATP binding	176	9.649122807	0.000227415	EIF4A2, CERK, ARAF, PEBP1, ACSM5, NADSYN1, ACTG1, UBE2L3, RPS6KA3, POTEKP, RPS6KA5, NARS1, RPS6KA1, PDK4, PDK3, PIM3, PRKACA, MAP2K4, DDX18, PRKCH, ENTPD4, SWAP70, MCCC1, ENTPD6, PRKCD, ACSL6, MATK, ATP11B, CSNK1D, VRK3, DGKZ, RUNX3, RUNX2, BCR, SELENOO, DYNC1LI2, OBSCN, SLFN11, BTK, PRKD2, IDNK, ULK1, CARS1, CSNK1G2, CSF1R, PFKFB4, VCP, PFKFB3, FICD, PRKDC, TXK, AK1, TWF2, PKMYT1, PGS1, GRK3, HS…	1661	1545	18869	1.294086886	0.292764708	0.023105326	0.022938555
GOTERM_MF_DIRECT	GO:0003779~actin binding	49	2.686403509	0.000681047	HIP1, GMFG, ARPC1B, ARPC1A, FHL3, WASL, LSP1, LASP1, CAPZB, PSTPIP2, CFL1, CCR5, YWHAH, CAP1, DBNL, TPM4, TMOD3, ACTN1, VASH1, MTSS1, CEACAM1, DAAM2, MYH9, HCLS1, EVL, LCP1, ALDOA, UTRN, MACF1, TWF2, NOD2, CORO1A, CNN2, ABLIM1, MICAL1, FLNB, VPS16, GSN, HIP1R, ARPC4, ARPC5, CCDC88A, DIAPH2, MYO15B, MSRB2, NF2, P4HB, MYO1F, MSRB1	1661	339	18869	1.642009381	0.645691749	0.063790323	0.063329894
GOTERM_MF_DIRECT	GO:0016301~kinase activity	36	1.973684211	0.000711572	GSK3B, CDKN1B, CERK, SGMS1, PRKDC, TXK, PRKAG1, PIK3R2, PIK3CB, PKMYT1, CKS1B, AKAP1, PIK3R5, RPS6KA3, PACSIN2, BUB1, LYN, CDKN2C, CHKA, TPK1, IRAK4, DGKZ, NELL2, GAK, FGR, BCKDK, ITPKC, TAOK3, CCNE1, PRKAR1A, BTK, FAM20B, TAB2, IDNK, CDKN3, CDK5R1	1661	226	18869	1.809561358	0.661797236	0.063790323	0.063329894
GOTERM_MF_DIRECT	GO:0042803~protein homodimerization activity	89	4.879385965	0.000805872	SCARB2, CDA, APP, HIP1, SPPL2A, CPOX, HSPB1, ECE1, AHR, ENO1, NUDT5, GIMAP7, JCHAIN, PYCARD, EFEMP2, IMPA2, CHMP1A, TRIM27, GYG1, BNIP3L, G6PD, PCYT1A, FCER1G, CDADC1, ACOT7, TPM4, SLC11A1, ACTN1, NOG, ROM1, ACSL6, DNTTIP1, IRAK3, SLC51A, UPB1, TPST2, CEACAM1, MYH9, BIRC5, CHMP4B, XCL1, CARS1, HPD, VPS25, CSF1R, CANT1, FICD, KARS1, TIMM9, HM13, ODC1, NLRC4, TYMS, CST7, CORO1A, ZBTB4, PAPSS1, DPP4…	1661	716	18869	1.412070033	0.707074546	0.068230455	0.067737978
GOTERM_MF_DIRECT	GO:0016757~transferase activity, transferring glycosyl groups	16	0.877192982	0.000957838	POGLUT1, B4GALT1, GBA, B3GALT4, B3GALT6, APRT, EXT1, DPM2, B3GNT8, MFNG, LARGE2, GYG1, OGT, B4GALT4	1661	70	18869	2.596576933	0.767644244	0.076828653	0.076274115
GOTERM_MF_DIRECT	GO:0017124~SH3 domain binding	22	1.206140351	0.00510922	LYN, NCF1, HIP1R, CYBA, CD3E, CIT, DNM2, ADAM15, PTTG1, PTTG2, ABI3, MICAL1, SH3BP5, CCDC6, ELMO2, HCLS1, GRB2, EVL, PTPN6, OSTF1, SKAP1, REPS1	1661	131	18869	1.907790304	0.999590793	0.389322597	0.386512525
GOTERM_MF_DIRECT	GO:0004185~serine-type carboxypeptidase activity	4	0.219298246	0.005933575	CTSA, SCPEP1, PRCP, CPVL	1661	5	18869	9.088019266	0.999884212	0.411142492	0.408174928
GOTERM_MF_DIRECT	GO:0004714~transmembrane receptor protein tyrosine kinase activity	20	1.096491228	0.005935128	LYN, MAP2K4, ITK, CSF1R, SRMS, DYRK2, SYK, TXK, PRKCD, MATK, TYK2, BMX, CLK1, FGR, HCK, FES, LCK, BTK, FYN, MAP2K6	1661	116	18869	1.958624842	0.999884487	0.411142492	0.408174928
GOTERM_MF_DIRECT	GO:0002020~protease binding	19	1.041666667	0.008074633	GSK3B, PRNP, SERPINA1, IL1R1, CFLAR, DPP4, PYCARD, CST3, OS9, FLOT1, CD28, BCL2, LCN2, TIMP1, LDLR, ELANE, ATP9A, CD177, CDK5R1	1661	111	18869	1.944508627	0.99999566	0.522450611	0.518679642
GOTERM_MF_DIRECT	GO:0005085~guanyl-nucleotide exchange factor activity	33	1.809210526	0.008227569	ARHGEF10L, RASGRP1, RASGRP4, DOCK10, RIC8A, CYTH3, CYTH2, RINL, CYTH4, RASGEF1A, DENND11, SH3BP5, DENND2C, VPS9D1, PLEKHG2, SWAP70, ARHGEF17, RCC2, VAV1, VAV2, BCR, CCDC88A, TIAM1, OBSCN, CCDC88C, RANGRF, NUCB1, PREB, RIN3, ARHGEF2, RGL4, RIN2, NUCB2	1661	234	18869	1.602054678	0.999996568	0.522450611	0.518679642
GOTERM_MF_DIRECT	GO:0005525~GTP binding	50	2.74122807	0.010662723	CIITA, ARF1, RAB3D, GIMAP1, GIMAP4, ACSM5, GIMAP5, GIMAP6, GIMAP7, GIMAP8, GMPPB, TUBA1A, MTG2, RAC2, TUBB, RHOG, GTPBP6, RRAS2, RHOC, GTPBP2, GTPBP1, RHOA, RAB33A, TUBA4A, DNM2, ARL4C, RAB32, RAB31, GVINP1, RAB36, RRAGD, RHOQ, ATL3, SAR1A, SAR1B, AGAP3, GNAI2, GNA15, RAB20, RAB29, RAB4B, GCH1, RABL2A, RAB39B, TUBB4B, SEPTIN9, EHD1, H1-4, RAB15, GNAQ	1661	399	18869	1.423561915	0.999999919	0.632583939	0.628018044
GOTERM_MF_DIRECT	GO:0003824~catalytic activity	21	1.151315789	0.011436604	CDADC1, PCYT1A, ALAS1, PHYKPL, ECI2, ODC1, SLC3A2, OLFM4, MED16, SULF2, DUS2, GALNS, ESPL1, DDAH2, IMPDH1, ECHDC1, ECHDC2, CAPN3, ECHDC3, D2HGDH, UPP1	1661	132	18869	1.807276558	0.999999975	0.632583939	0.628018044
GOTERM_MF_DIRECT	GO:0061133~endopeptidase activator activity	5	0.274122807	0.011894797	PSENEN, APH1B, PSME3, NLRC4, VSIR	1661	11	18869	5.16364731	0.999999988	0.632583939	0.628018044
GOTERM_MF_DIRECT	GO:0036374~glutathione hydrolase activity	5	0.274122807	0.011894797	GGTLC2, GGT5, GGTLC1, GGT3P, GGT1	1661	11	18869	5.16364731	0.999999988	0.632583939	0.628018044
GOTERM_MF_DIRECT	GO:0004674~protein serine/threonine kinase activity	49	2.686403509	0.012037358	GSK3B, CIITA, DYRK2, MAST4, ARAF, RPS6KA3, RPS6KA5, RPS6KA1, PDK3, PIM3, CPNE3, PRKACA, MAP2K4, PRKCH, RIPK3, SYK, PRKCD, CSNK1D, IRAK3, IRAK4, VRK3, CIT, GAK, BCR, OBSCN, PRKD2, ULK1, CSNK1G2, ROCK1, PRKDC, PRKX, PKMYT1, AURKA, CAMKK2, STK38, BUB1, MAPK4, MAPK3, MAP2K6, MAPK14, HIPK1, CLK1, BCKDK, SBK1, TAOK3, STK17B, CDK1, MAP3K14, ATR	1661	392	18869	1.42000301	0.99999999	0.632583939	0.628018044
GOTERM_MF_DIRECT	GO:0003924~GTPase activity	45	2.467105263	0.012905197	ARF1, ATL3, SAR1A, SAR1B, RAB3D, AGAP3, GIMAP7, GNAI2, GNA15, RGS2, RAB20, TUBA1A, RGS3, GNG5, MTG2, RAB29, RAC2, RAB4B, GCH1, ENTPD4, TUBB, ENTPD7, RHOG, RABL2A, RRAS2, RAB39B, RHOC, TUBB4B, GTPBP2, SEPTIN9, GTPBP1, RHOA, RAB33A, TUBA4A, DNM2, ARL4C, RAB32, RAB31, RAB36, RAB15, GNAQ, GNB2, RRAGD, RGS10, RHOQ	1661	355	18869	1.440003053	0.999999997	0.648899509	0.644215851
GOTERM_MF_DIRECT	GO:0004198~calcium-dependent cysteine-type endopeptidase activity	6	0.328947368	0.013199399	CAPN13, CAPNS1, CAPNS2, CAPN2, CAPN3, CAPN1	1661	17	18869	4.009420264	0.999999998	0.648899509	0.644215851
GOTERM_MF_DIRECT	GO:0005178~integrin binding	24	1.315789474	0.01396455	LYN, APP, SYK, ITGB4, ACTN1, LAMA3, LTBP4, ICAM2, HSPG2, ICAM1, CD40LG, ADAM15, CD9, MYH9, ITGA7, S1PR3, CCN3, LCP1, NF2, TGFBI, P4HB, UTRN, CD177, FERMT3	1661	161	18869	1.693419739	1	0.660130959	0.655366234
GOTERM_MF_DIRECT	GO:0016787~hydrolase activity	36	1.973684211	0.014649349	EIF4A2, VCP, DDX47, ABHD2, SLC3A2, NT5C2, NUDT5, OPLAH, DPP3, NDST2, LIPE, ABHD16A, SMPD1, NT5DC2, ALOX5, ZC3H12A, DHX16, LYPLA2, DDX18, LYPLA1, XRCC5, ENTPD4, ENTPD6, ENTPD7, ABHD14A, TNFRSF1B, AIG1, SMARCA2, DDX19A, POR, ATP6V1B2, MCM4, MPPE1, PTPN4, MCM2, DCP1B	1661	272	18869	1.503532599	1	0.660130959	0.655366234
GOTERM_MF_DIRECT	GO:0030145~manganese ion binding	13	0.712719298	0.014727331	B4GALT1, DYRK2, PPM1M, GALNT2, PPM1N, PEPD, SOD2, NPEPL1, MPPE1, CDIPT, PRKACA, LARGE2, GYG1	1661	68	18869	2.17176931	1	0.660130959	0.655366234
GOTERM_MF_DIRECT	GO:0004672~protein kinase activity	47	2.576754386	0.015969323	GSK3B, ROCK1, PRAG1, PRKDC, TXK, PRKAG1, ARAF, PKMYT1, AURKA, CAMKK2, RPS6KA3, GRK3, RPS6KA5, RPS6KA1, GRK6, PDK4, PDK3, PIM3, PRKACA, BUB1, MAP2K6, MAP2K4, PRKCH, SYK, RIPK3, STRADA, PRKCD, CSNK1D, TYK2, MAPK14, VRK3, HIPK1, CIT, GAK, CLK1, BCKDK, OBSCN, SBK1, TAOK3, STK17B, CDK1, PRKD2, CDK14, MAP3K14, CSNK1G2, CDK5R1, ATR	1661	379	18869	1.408762881	1	0.68332118	0.678389072
GOTERM_MF_DIRECT	GO:0046875~ephrin receptor binding	8	0.438596491	0.016141445	LYN, PTPN1, EFNB1, APP, GRB2, FYN, ANKS1A, CDK5R1	1661	31	18869	2.931619118	1	0.68332118	0.678389072
GOTERM_MF_DIRECT	GO:0008017~microtubule binding	35	1.918859649	0.01748308	MACF1, DCTN1, CCDC69, KIF14, KIF11, NDRG1, GABARAP, MAP1LC3B, DPYSL2, NUSAP1, KIF1B, MAP4, GTSE1, DLGAP5, CLASP2, SUN2, PRNP, SPAG5, RCC2, CCSAP, EML2, LRPPRC, DNM2, CCDC88A, TIAM1, TPX2, CENPF, FES, PRC1, CCDC88C, BIRC5, KIF2C, ARHGEF2, GAPDH, PAFAH1B1	1661	266	18869	1.494740011	1	0.720113899	0.714916226
GOTERM_MF_DIRECT	GO:0005540~hyaluronic acid binding	7	0.38377193	0.018919956	VCAN, TNFAIP6, C1QBP, STAB1, HMMR, HAPLN3, HAPLN2	1661	25	18869	3.180806743	1	0.758789832	0.753313003
GOTERM_MF_DIRECT	GO:0001784~phosphotyrosine binding	10	0.548245614	0.019766809	FGR, HCK, SYK, LCK, PIK3R2, PTPN6, GRB2, VAV1, VAV2, MAPK3	1661	47	18869	2.4170264	1	0.772426081	0.766850827
GOTERM_MF_DIRECT	GO:0030414~peptidase inhibitor activity	6	0.328947368	0.021410906	CST3, SERPINB1, TIMP1, PI16, CST7, RENBP	1661	19	18869	3.587376026	1	0.812050341	0.806189085
GOTERM_MF_DIRECT	GO:0035250~UDP-galactosyltransferase activity	3	0.164473684	0.021846499	B4GALT1, B3GALT6, B4GALT4	1661	3	18869	11.36002408	1	0.812050341	0.806189085
GOTERM_MF_DIRECT	GO:0008289~lipid binding	27	1.480263158	0.024116647	GLTP, SCARB1, VCP, PCTP, RASGRP1, CYTH2, CYTH4, SEC14L4, FFAR3, S1PR3, CD36, CD55, OSBPL7, ACBD5, PLEKHA1, OSBPL5, BAD, STARD10, TEX2, EPN2, RBP7, TIAM1, HCK, ADORA2A, FES, MAL, FERMT3	1661	197	18869	1.556957615	1	0.870682515	0.864398061
GOTERM_MF_DIRECT	GO:0005200~structural constituent of cytoskeleton	17	0.932017544	0.024697278	HIP1, ARPC1B, TUBB, ARPC4, ANK3, ARPC5, TUBB4B, SORBS3, TUBA4A, LMNB1, ACTG1, TUBA1A, CCDC6, TUBGCP3, VILL, VIM, HLA-DRB1	1661	107	18869	1.804863639	1	0.870682515	0.864398061
GOTERM_MF_DIRECT	GO:0016740~transferase activity	24	1.315789474	0.025137815	BARD1, GGT5, UHRF1, UBE2C, TSR3, RPN1, MCAT, ZDHHC14, TRIT1, DDOST, SIRT2, UBE2L3, BST1, GGTLC1, SPTLC2, TAOK3, UBE2T, NAPRT, CD38, MARCHF9, RBCK1, CDIPT, BIRC3, UBE2M	1661	170	18869	1.603768106	1	0.870682515	0.864398061
GOTERM_MF_DIRECT	GO:0016538~cyclin-dependent protein serine/threonine kinase regulator activity	8	0.438596491	0.026240873	CCNA2, CCNA1, CCNB2, CCND3, CCNB1, CCNK, CCNE1, CKS1B	1661	34	18869	2.672946843	1	0.888690882	0.882276447
GOTERM_MF_DIRECT	GO:0070006~metalloaminopeptidase activity	7	0.38377193	0.027211763	NPEPL1, ERAP2, LNPEP, PEPD, METAP1, DPP3, METAP2	1661	27	18869	2.945191429	1	0.901537532	0.895030372
GOTERM_MF_DIRECT	GO:0051010~microtubule plus-end binding	6	0.328947368	0.032371907	DCTN1, CLIP4, KIF2C, MAPRE1, CLASP2, PAFAH1B1	1661	21	18869	3.245721166	1	1	0.993434012
GOTERM_MF_DIRECT	GO:0038023~signaling receptor activity	30	1.644736842	0.032711076	KLRB1, SLC20A1, RRBP1, CSF2RB, LILRA2, CSF2RA, ICAM1, MRC2, OGFRL1, GPA33, TNFRSF17, CD33, KLRG1, PRNP, IL10RB, PVRIG, IL10RA, AMFR, TNFRSF10B, ANXA2R, LILRB3, JMJD6, CD2, CD5, CD7, TLR8, TNFRSF25, TLR4, CD244, IL18R1	1661	231	18869	1.475327803	1	1	0.993434012
GOTERM_MF_DIRECT	GO:0001965~G-protein alpha-subunit binding	7	0.38377193	0.037603108	RIC8A, CCDC88A, RGS2, CCDC88C, RGS10, NUCB1, NUCB2	1661	29	18869	2.742074778	1	1	0.993434012
GOTERM_MF_DIRECT	GO:0019904~protein domain specific binding	33	1.809210526	0.037934462	ARF1, VCP, PLXND1, PRKDC, FHOD1, CAPG, MED12, TUBA1A, CHMP1A, GUSB, PRKACA, H4C6, YWHAG, YWHAH, H4C9, DBNL, IST1, ACTN1, RCC2, TUBB, RHOA, RUNX2, CCNA2, H4C15, PRKAR1A, H4C12, H4C11, CHMP2A, MYH9, GRB2, VIM, STX1A, SRSF9	1661	263	18869	1.425402261	1	1	0.993434012
GOTERM_MF_DIRECT	GO:1990948~ubiquitin ligase inhibitor activity	4	0.219298246	0.03812947	RPS15, RPL11, RPS20, RPL37	1661	9	18869	5.048899592	1	1	0.993434012
GOTERM_MF_DIRECT	GO:0070181~small ribosomal subunit rRNA binding	4	0.219298246	0.03812947	RPS14, CIRBP, MRPS6, RPS13	1661	9	18869	5.048899592	1	1	0.993434012
GOTERM_MF_DIRECT	GO:0043539~protein serine/threonine kinase activator activity	9	0.493421053	0.040595167	TGFB1, CD40LG, CAB39, STRADA, RICTOR, FAM20A, CDK5R1, MAP2K6, LTF	1661	45	18869	2.272004816	1	1	0.993434012
GOTERM_MF_DIRECT	GO:0009055~electron carrier activity	12	0.657894737	0.041299375	NQO2, POR, NCF1, ASPH, GSR, NDUFS2, PHGDH, SDHC, CYBA, SDHA, CYP19A1, DHRS3	1661	70	18869	1.9474327	1	1	0.993434012
GOTERM_MF_DIRECT	GO:0004888~transmembrane signaling receptor activity	25	1.370614035	0.043378504	SCARB2, FCMR, KLRB1, CD3G, CD3E, CD3D, ICAM1, IL27RA, CD79A, ADGRE5, CHRNE, FCER1A, CD300LF, IL1R1, LILRB3, FCGR2A, KLRF1, CD27, TLR8, TLR7, CD69, CD247, LGR6, FCGR2C, TLR4	1661	189	18869	1.502648688	1	1	0.993434012
GOTERM_MF_DIRECT	GO:0008234~cysteine-type peptidase activity	8	0.438596491	0.045407333	SENP7, CTSO, ESPL1, CAPN2, CAPN3, CTSF, CTSS, CTSC	1661	38	18869	2.391584017	1	1	0.993434012
GOTERM_MF_DIRECT	GO:0061809~NAD+ nucleotidase, cyclic ADP-ribose generating	5	0.274122807	0.046098749	BST1, IL1R1, CD38, TLR4, IL18R1	1661	16	18869	3.550007526	1	1	0.993434012
GOTERM_MF_DIRECT	GO:0050135~NAD(P)+ nucleosidase activity	5	0.274122807	0.046098749	BST1, IL1R1, CD38, TLR4, IL18R1	1661	16	18869	3.550007526	1	1	0.993434012
GOTERM_MF_DIRECT	GO:0031210~phosphatidylcholine binding	7	0.38377193	0.050227182	SCARB2, IGHM, PCYT1A, CHMP2A, PCTP, RASGRP1, JCHAIN	1661	31	18869	2.565166728	1	1	0.993434012
GOTERM_MF_DIRECT	GO:0032396~inhibitory MHC class I receptor activity	4	0.219298246	0.050986717	LILRB3, LILRA2, LILRA4, LILRA5	1661	10	18869	4.544009633	1	1	0.993434012
GOTERM_MF_DIRECT	GO:0036435~K48-linked polyubiquitin binding	4	0.219298246	0.050986717	VCP, NPLOC4, MINDY1, MINDY2	1661	10	18869	4.544009633	1	1	0.993434012
GOTERM_MF_DIRECT	GO:0045134~uridine-diphosphatase activity	4	0.219298246	0.050986717	CANT1, ENTPD4, ENTPD6, ENTPD7	1661	10	18869	4.544009633	1	1	0.993434012
GOTERM_MF_DIRECT	GO:0008239~dipeptidyl-peptidase activity	4	0.219298246	0.050986717	DPP4, PRCP, CTSC, DPP3	1661	10	18869	4.544009633	1	1	0.993434012
GOTERM_MF_DIRECT	GO:0004382~guanosine-diphosphatase activity	4	0.219298246	0.050986717	CANT1, ENTPD4, ENTPD6, ENTPD7	1661	10	18869	4.544009633	1	1	0.993434012
GOTERM_MF_DIRECT	GO:0019899~enzyme binding	45	2.467105263	0.052194691	SCARB2, APP, PRKDC, PEBP1, NOD2, MACROH2A1, VSIR, UBE2L3, PYCARD, H2AC13, TMSB4X, STBD1, DVL1, CAPN2, TSPAN5, FYN, YWHAH, H2BC9, LYN, PSENEN, PTPN1, AKIRIN2, TGFB1, PRKCH, TSPYL1, SORT1, PRKCD, ACSL6, RANBP9, ARPC4, DHCR24, MAPK14, SOD2, DNM2, BCR, POR, TSPAN14, RAD51, ADORA2A, ACIN1, BIRC5, PRTN3, TMBIM6, P4HB, MCM2	1661	390	18869	1.310772009	1	1	0.993434012
GOTERM_MF_DIRECT	GO:0008233~peptidase activity	15	0.822368421	0.062875239	APP, HM13, FGL2, HTRA2, PPP2R5C, PEPD, MMP8, PCSK5, SPCS3, LACTB, NPEPL1, CAPN3, CAPN1, CTSD, ELANE	1661	102	18869	1.670591777	1	1	0.993434012
GOTERM_MF_DIRECT	GO:0043274~phospholipase binding	6	0.328947368	0.063256657	SYK, LCK, BTK, FYN, LMNB1, PAFAH1B1	1661	25	18869	2.72640578	1	1	0.993434012
GOTERM_MF_DIRECT	GO:0019903~protein phosphatase binding	14	0.76754386	0.063321477	CSF1R, VCP, CDKN1B, BAD, STAT3, PIK3R2, MAPK14, VRK3, KAT2A, CEACAM1, LCK, GRB2, CD33, SKAP1	1661	93	18869	1.710111152	1	1	0.993434012
GOTERM_MF_DIRECT	GO:0042169~SH2 domain binding	8	0.438596491	0.064491251	CCDC88A, SYK, LCK, NUP62, SIGLEC10, PTPN6, SHCBP1, SKAP1	1661	41	18869	2.216590065	1	1	0.993434012
GOTERM_MF_DIRECT	GO:0019843~rRNA binding	8	0.438596491	0.064491251	RPS4X, NPM1, RPS18, RPS5, RPL23A, RPL37, RPS11, RPL9	1661	41	18869	2.216590065	1	1	0.993434012
GOTERM_MF_DIRECT	GO:0003945~N-acetyllactosamine synthase activity	3	0.164473684	0.064632672	B4GALT1, B4GALT4, B4GALT5	1661	5	18869	6.816014449	1	1	0.993434012
GOTERM_MF_DIRECT	GO:0004740~pyruvate dehydrogenase (acetyl-transferring) kinase activity	3	0.164473684	0.064632672	BCKDK, PDK4, PDK3	1661	5	18869	6.816014449	1	1	0.993434012
GOTERM_MF_DIRECT	GO:0000048~peptidyltransferase activity	3	0.164473684	0.064632672	GGT5, GGT3P, GGT1	1661	5	18869	6.816014449	1	1	0.993434012
GOTERM_MF_DIRECT	GO:0098973~structural constituent of postsynaptic actin cytoskeleton	3	0.164473684	0.064632672	POTEKP, ACTBL2, ACTG1	1661	5	18869	6.816014449	1	1	0.993434012
GOTERM_MF_DIRECT	GO:0001875~lipopolysaccharide receptor activity	3	0.164473684	0.064632672	SCARB1, PTAFR, TLR4	1661	5	18869	6.816014449	1	1	0.993434012
GOTERM_MF_DIRECT	GO:0017110~nucleoside-diphosphatase activity	4	0.219298246	0.065646187	CANT1, ENTPD4, ENTPD6, ENTPD7	1661	11	18869	4.130917848	1	1	0.993434012
GOTERM_MF_DIRECT	GO:0036312~phosphatidylinositol 3-kinase regulatory subunit binding	4	0.219298246	0.065646187	PIK3R2, NLRC3, PIK3AP1, DNM2	1661	11	18869	4.130917848	1	1	0.993434012
GOTERM_MF_DIRECT	GO:0030169~low-density lipoprotein particle binding	5	0.274122807	0.06743393	SCARB1, STAB1, PCSK9, CD36, LDLR	1661	18	18869	3.155562245	1	1	0.993434012
GOTERM_MF_DIRECT	GO:0051082~unfolded protein binding	18	0.986842105	0.06751414	CCT2, NPM1, NACA2, HTRA2, HSPB1, TUBB4B, TOMM20, CCT6A, GRPEL1, DNAJA4, NACA, CDC37, SERPINH1, NDUFAF1, PPIB, PFDN5, SIL1, CCT4	1661	131	18869	1.560919339	1	1	0.993434012
GOTERM_MF_DIRECT	GO:0050661~NADP binding	8	0.438596491	0.071784466	DHFR, POR, G6PD, GSR, DHCR7, CRYM, PGD, GAPDH	1661	42	18869	2.163814111	1	1	0.993434012
GOTERM_MF_DIRECT	GO:0043130~ubiquitin binding	14	0.76754386	0.072572561	AMFR, HSPB1, SIRT2, CKS1B, GGA2, TOM1L2, UCHL1, NPLOC4, NUP62, TAB2, RBCK1, VPS36, N4BP1, OTUB1	1661	95	18869	1.674108812	1	1	0.993434012
GOTERM_MF_DIRECT	GO:0005539~glycosaminoglycan binding	6	0.328947368	0.072885888	PRNP, VCAN, CRISPLD2, LTBP4, SGSH, SULF2	1661	26	18869	2.621544019	1	1	0.993434012
GOTERM_MF_DIRECT	GO:0030159~receptor signaling complex scaffold activity	7	0.38377193	0.073499612	GNB2, NUP62, G3BP2, GRB10, CD3G, CD3E, LAT	1661	34	18869	2.338828487	1	1	0.993434012
GOTERM_MF_DIRECT	GO:0008092~cytoskeletal protein binding	10	0.548245614	0.077902975	MACF1, MYLIP, B4GALT1, PACSIN2, CAPN2, ANK3, NF2, ALDOA, PTPN4, CORO1A	1661	60	18869	1.893337347	1	1	0.993434012
GOTERM_MF_DIRECT	GO:0035615~clathrin adaptor activity	5	0.274122807	0.079706736	DAB2, HIP1, HIP1R, AP1S2, AP1M1	1661	19	18869	2.989480022	1	1	0.993434012
GOTERM_MF_DIRECT	GO:0097371~MDM2/MDM4 family protein binding	4	0.219298246	0.081988988	RPS15, PSME3, RPS20, RPL37	1661	12	18869	3.786674694	1	1	0.993434012
GOTERM_MF_DIRECT	GO:0005102~receptor binding	44	2.412280702	0.090194715	LRPAP1, PECR, APP, LEPROT, BEX2, SELPLG, SMARCD3, BEX1, LAMA3, FGL2, ADM, LILRA4, DPP4, ALCAM, ENSA, TMED1, FYN, GUSB, FZD1, LYN, SRMS, SYK, BTN2A2, BTN3A1, HGF, TNFSF12, STAT3, CRTAM, DDX54, WIPI1, BTN3A2, EML2, MTSS1, IL17RA, CD2, FGR, HCK, DIAPH2, P2RX4, FES, LCK, PRTN3, PIK3AP1, TLR4	1661	397	18869	1.25904549	1	1	0.993434012
GOTERM_MF_DIRECT	GO:0031802~type 5 metabotropic glutamate receptor binding	3	0.164473684	0.091402622	PRNP, ADORA2A, FYN	1661	6	18869	5.680012041	1	1	0.993434012
GOTERM_MF_DIRECT	GO:0047631~ADP-ribose diphosphatase activity	3	0.164473684	0.091402622	NUDT9, TRPM2, NUDT5	1661	6	18869	5.680012041	1	1	0.993434012
GOTERM_MF_DIRECT	GO:0035325~Toll-like receptor binding	3	0.164473684	0.091402622	SYK, CD36, MYD88	1661	6	18869	5.680012041	1	1	0.993434012
GOTERM_MF_DIRECT	GO:0004704~NF-kappaB-inducing kinase activity	3	0.164473684	0.091402622	PPP4C, RIPK3, MAP3K14	1661	6	18869	5.680012041	1	1	0.993434012
GOTERM_MF_DIRECT	GO:0008047~enzyme activator activity	10	0.548245614	0.091661068	CTSA, DPM2, DBNL, XRCC5, GMFG, PRKCD, CFLAR, PPP1R12B, DDOST, DCP1B	1661	62	18869	1.832261949	1	1	0.993434012
GOTERM_MF_DIRECT	GO:0061575~cyclin-dependent protein serine/threonine kinase activator activity	4	0.219298246	0.099877063	CCNB1, CCNK, CDK5R1, CKS1B	1661	13	18869	3.495392025	1	1	0.993434012
GOTERM_MF_DIRECT	GO:0030247~polysaccharide binding	4	0.219298246	0.099877063	STBD1, HLA-DRA, HLA-DRB1, CLEC4G	1661	13	18869	3.495392025	1	1	0.993434012
