# Supplementary material for: Mitophagy-related genes could facilitate the development of septic shock during immune infiltration
Source: Medicine (Baltimore). 2023 Oct 20;102(42):e35154. doi: 10.1097/MD.0000000000035154 (PMC10589548; doi:10.1097/MD.0000000000035154)
Supplement: Supplementary file 2 [file medi-102-e35154-s002.txt]

Category	Term	Count	%	PValue	Genes	List Total	Pop Hits	Pop Total	Fold Enrichment	Bonferroni	Benjamini	FDR
KEGG_PATHWAY	hsa03010:Ribosome	48	2.631578947	2.27092E-11	RPL4, RPL30, RPL32, RPL10, RPLP1, RPL12, RPL10L, RPL11, RPL36A, RPL10A, RPL9, RPL7, RPS15, RPS4X, RPS14, MRPL3, RPS17, RPS18, RPL36, RPL14, RPLP2, RPL13, RPL38, RPL37, RPL15, RPS27A, RPL18, RPS11, RPL17, RPS10, RPS13, RPS12, RPL19, RPL21, RPS8, RPS5, RPS6, RPL23A, MRPS6, RPS25, MRPS9, RPS28, RPS27, RPS29, RPS20, RPL26, RPL29, RPS23	871	158	8164	2.84753448	7.63032E-09	7.6303E-09	6.69922E-09
KEGG_PATHWAY	hsa05171:Coronavirus disease - COVID-19	59	3.234649123	2.47624E-10	RPL4, RPL30, RPL32, RPLP1, RPL10L, PIK3CB, RPL10A, RPL9, RPL7, RPS4X, RPS15, RPS14, RPS17, RPS18, RPL36, RPLP2, RPL38, RPL37, RPS11, RPS10, RPS13, RPS12, RPL21, SYK, RPS8, RPS5, RPS6, TYK2, IRAK4, TLR8, TLR7, RPL26, RPL29, TLR4, RPL10, RPL12, RPL11, RPL36A, PIK3R2, RPL14, RPL13, RPL15, RPS27A, RPL18, RPL17, MAPK3, RPL19, STAT3, RPL23A, MAPK14, RPS25, RPS28, FCGR2A, RPS27, RPS29, TAB2, RPS20, MYD8…	871	232	8164	2.383685023	8.32017E-08	3.12421E-08	2.74298E-08
KEGG_PATHWAY	hsa05322:Systemic lupus erythematosus	42	2.302631579	2.78947E-10	MACROH2A1, H2AC13, HLA-DMA, H3C15, HLA-DMB, H3C10, H3C3, H3C2, HLA-DOA, H3C4, ELANE, H3C7, H4C6, HLA-DQA1, H3-3B, HLA-DPA1, H2BC9, H3C8, H2BC7, H2BC8, SSB, H4C9, H2BC5, H2BC3, H2AC4, ACTN1, H2BC4, H2BC17, H2BC12, H2BC13, H2BC14, FCGR2A, CD40LG, H4C15, H2BC10, H4C12, H4C11, HLA-DPB1, CD28, HLA-DRA, HLA-DRB3, HLA-DRB1	871	136	8164	2.894644425	9.37263E-08	3.12421E-08	2.74298E-08
KEGG_PATHWAY	hsa04613:Neutrophil extracellular trap formation	51	2.796052632	6.62331E-10	SIGLEC9, NCF1, NCF4, PIK3CB, MPO, ACTG1, H2AC13, RAC2, H4C6, H3-3B, H3C8, SYK, H2AC4, CYBA, H2BC17, H2BC12, H2BC13, H2BC14, H4C15, H2BC10, H4C12, H4C11, TLR8, TLR7, TLR4, SLC25A6, SELPLG, FPR1, PIK3R2, FPR3, MACROH2A1, H3C15, H3C10, H3C3, H3C2, H3C4, ATG7, H3C7, ELANE, MAPK3, H2BC9, GSDMD, H2BC7, H2BC8, H4C9, H2BC5, H2BC3, H2BC4, MAPK14, FCGR2A, CR1L	871	190	8164	2.515946583	2.22543E-07	5.56358E-08	4.88469E-08
KEGG_PATHWAY	hsa05145:Toxoplasmosis	33	1.809210526	1.05425E-07	CIITA, LAMA3, GNAI2, PIK3R5, HLA-DMA, HLA-DMB, ALOX5, CCR5, HLA-DOA, LDLR, HLA-DQA1, MAPK3, MAP2K6, HLA-DPA1, TGFB1, IL10RB, BAD, IL10RA, IFNGR2, STAT3, TYK2, IRAK4, MAPK14, CD40LG, BCL2, HLA-DPB1, HLA-DRA, TAB2, HLA-DRB3, TLR4, MYD88, HLA-DRB1, BIRC3	871	112	8164	2.761727079	3.54223E-05	7.08459E-06	6.2201E-06
KEGG_PATHWAY	hsa05132:Salmonella infection	55	3.015350877	1.99301E-07	ARF1, FHOD1, ARPC1B, ARPC1A, ARPC5L, WASL, PIK3CB, PIK3C2B, ACTG1, PYCARD, ACTR1A, TUBA1A, MYC, VPS39, MAP2K4, RIPK3, VPS33A, TUBB, RHOG, IRAK4, RHOA, TUBA4A, DNM2, DYNC1LI2, ELMO2, GAPDH, TLR4, BIRC3, DCTN2, DCTN1, TCF7, LEF1, NLRC4, KLC1, MYL12A, MYL12B, CYTH3, CYTH2, CYTH4, FLNB, NCKAP1L, S100A10, VPS16, MAPK3, MAP2K6, GSDMD, TNFRSF10B, ARPC4, ARPC5, TUBB4B, MAPK14, SNX18, BCL2, TAB2, MYD88	871	249	8164	2.070371036	6.69629E-05	1.05362E-05	9.25056E-06
KEGG_PATHWAY	hsa05152:Tuberculosis	44	2.412280702	2.19505E-07	CIITA, CEBPG, CALML3, TCIRG1, LSP1, NOD2, CORO1A, CTSS, MRC2, HLA-DMA, PPP3CC, HLA-DMB, HLA-DOA, BID, CTSD, HLA-DQA1, MAPK3, HLA-DPA1, ATP6V0B, TGFB1, FCER1G, SYK, ATP6AP1, IL10RB, BAD, IL10RA, IFNGR2, CARD9, RFXANK, IRAK4, MAPK14, RHOA, FCGR2A, CR1L, IL23A, BCL2, HLA-DPB1, HLA-DRA, ATP6V0D1, HLA-DRB3, FCGR2C, TLR4, MYD88, HLA-DRB1	871	180	8164	2.291210614	7.37509E-05	1.05362E-05	9.25056E-06
KEGG_PATHWAY	hsa05131:Shigellosis	54	2.960526316	3.70606E-07	GSK3B, ARF1, ARPC1B, ARPC1A, ARPC5L, WASL, PIK3CB, ACTG1, PYCARD, HK3, MAP1LC3B, RPS6KA5, CAPNS1, CAPN2, CAPN1, H3-3B, H3C8, IL1R1, ACTN1, PRKCD, WIPI1, RHOA, TRAF5, RRAGD, ELMO2, HCLS1, ARHGEF2, RBCK1, TLR4, ROCK1, PIK3R2, NLRC4, MYL12A, MYL12B, CYTH3, CYTH2, H3C15, CYTH4, H3C10, H3C3, H3C2, RPS27A, H3C4, H3C7, MAPK3, ARPC4, ARPC5, MAPK14, SEPTIN9, TNIP1, BCL2, TAB2, MYD88, TECPR1	871	247	8164	2.049187262	0.000124516	1.55654E-05	1.36661E-05
KEGG_PATHWAY	hsa05169:Epstein-Barr virus infection	46	2.521929825	9.60703E-07	CDKN1B, PSMD13, CD3G, PIK3R2, PIK3CB, CD3E, CD3D, ICAM1, CCND3, HLA-DMA, HLA-DMB, MYC, PSMD2, E2F1, HLA-DOA, BID, HLA-DQA1, MAP2K6, HLA-DPA1, LYN, MAP2K4, SYK, GADD45B, GADD45A, STAT3, TYK2, IRAK4, MAPK14, RUNX3, GADD45G, NCOR2, CCNA2, CCNA1, CCNE1, TRAF5, BCL2, HLA-DPB1, BTK, HLA-DRA, TAB2, VIM, CD247, HLA-DRB3, MAP3K14, MYD88, HLA-DRB1	871	202	8164	2.134476134	0.000322744	3.58663E-05	3.14897E-05
KEGG_PATHWAY	hsa04659:Th17 cell differentiation	30	1.644736842	1.7142E-06	EBI3, RORA, CD3G, AHR, CD3E, IL2RG, CD3D, IL27RA, HLA-DMA, PPP3CC, HLA-DMB, HLA-DOA, HLA-DQA1, MAPK3, HLA-DPA1, TGFB1, IL1R1, IFNGR2, STAT3, NFATC1, TYK2, MAPK14, LCK, IL23A, HLA-DPB1, HLA-DRA, CD247, HLA-DRB3, LAT, HLA-DRB1	871	108	8164	2.603648425	0.000575805	5.75971E-05	5.05689E-05
KEGG_PATHWAY	hsa04110:Cell cycle	33	1.809210526	1.91491E-06	GSK3B, CDKN1B, ANAPC16, PRKDC, PKMYT1, CCNB2, CCND3, CCNB1, CDC45, PTTG1, PTTG2, MYC, E2F1, BUB1, YWHAG, YWHAH, TGFB1, CDKN2C, GADD45B, GADD45A, GADD45G, CDC25B, MAD2L2, CCNA2, CCNA1, ESPL1, CCNE1, CDK1, MCM4, ANAPC1, MCM2, ATR, MAD2L1	871	126	8164	2.454868515	0.000643205	5.84919E-05	5.13545E-05
KEGG_PATHWAY	hsa05140:Leishmaniasis	24	1.315789474	2.8289E-06	TGFB1, NCF1, IFNGR2, NCF4, CYBA, IRAK4, MAPK14, HLA-DMA, FCGR2A, HLA-DMB, CR1L, HLA-DPB1, HLA-DRA, TAB2, PTPN6, HLA-DOA, HLA-DRB3, FCGR2C, TLR4, MYD88, HLA-DQA1, HLA-DRB1, HLA-DPA1, MAPK3	871	77	8164	2.921496414	0.000950061	7.92093E-05	6.95439E-05
KEGG_PATHWAY	hsa05135:Yersinia infection	34	1.864035088	4.6546E-06	GSK3B, ROCK1, ARPC1B, ARPC1A, ARPC5L, PIK3R2, WASL, PIK3CB, NLRC4, ACTG1, PYCARD, RPS6KA3, RPS6KA1, RAC2, MAPK3, MAP2K6, MAP2K4, RHOG, NFATC1, ARPC4, ARPC5, IRAK4, MAPK14, RHOA, VAV1, VAV2, FCGR2A, LCK, GNAQ, ELMO2, TAB2, TLR4, MYD88, LAT	871	137	8164	2.326179322	0.001562728	0.000120304	0.000105624
KEGG_PATHWAY	hsa04145:Phagosome	36	1.973684211	7.13808E-06	SCARB1, NCF1, NCF4, TCIRG1, MPO, CORO1A, FCAR, CTSS, ACTG1, THBS3, MRC2, HLA-DMA, HLA-DMB, TUBA1A, CD36, HLA-DOA, HLA-DQA1, HLA-DPA1, ATP6V0B, ATP6V1G2, ATP6AP1, TUBB, CYBA, TUBB4B, TUBA4A, DYNC1LI2, FCGR2A, ATP6V1B2, HLA-DPB1, HLA-DRA, ATP6V0D1, HLA-DRB3, FCGR2C, TLR4, HLA-DRB1, VAMP3	871	152	8164	2.219952867	0.00239553	0.000171314	0.00015041
KEGG_PATHWAY	hsa04640:Hematopoietic cell lineage	27	1.480263158	9.09102E-06	CSF1R, CD3G, CD3E, CD3D, CSF2RA, HLA-DMA, HLA-DMB, CD38, CD36, HLA-DOA, CD55, HLA-DQA1, CD33, HLA-DPA1, IL1R1, IL1R2, CD2, CD5, CR1L, CD7, HLA-DPB1, CD9, HLA-DRA, CD24, HLA-DRB3, IL7R, HLA-DRB1	871	99	8164	2.556309362	0.003049935	0.000203639	0.00017879
KEGG_PATHWAY	hsa04380:Osteoclast differentiation	31	1.699561404	2.21711E-05	CSF1R, NCF1, NCF4, PIK3R2, PIK3CB, LILRA2, SIRPB1, LILRA4, LILRA5, PPP3CC, FYN, JUNB, MAPK3, MAP2K6, TGFB1, SYK, IL1R1, IFNGR2, NFATC1, CYBA, TYK2, LILRB3, MAPK14, OSCAR, FCGR2A, LCK, BTK, GRB2, TAB2, FCGR2C, MAP3K14	871	128	8164	2.27005597	0.007421882	0.000465592	0.000408779
KEGG_PATHWAY	hsa05203:Viral carcinogenesis	42	2.302631579	4.04655E-05	GTF2A1, CDKN1B, PIK3R2, PIK3CB, CCND3, CCR5, PRKACA, H4C6, YWHAG, MAPK3, YWHAH, H2BC9, LYN, H2BC7, H2BC8, H4C9, GSN, SYK, H2BC5, BAD, H2BC3, ACTN1, H2BC4, STAT3, MRPS18B, H2BC17, RHOA, H2BC12, CCNA2, CCNA1, H2BC13, H2BC14, KAT2A, H4C15, CCNE1, H2BC10, TRAF5, H4C12, CDK1, H4C11, GRB2, ATP6V0D1	871	204	8164	1.92976295	0.013504672	0.000799789	0.000702196
KEGG_PATHWAY	hsa05166:Human T-cell leukemia virus 1 infection	44	2.412280702	6.60146E-05	ANAPC16, CD3G, PIK3R2, PIK3CB, CD3E, IL2RG, CD3D, ICAM1, CCNB2, CCND3, HLA-DMA, PPP3CC, HLA-DMB, PTTG1, PTTG2, MYC, E2F1, TSPO, HLA-DOA, PRKACA, HLA-DQA1, MAPK3, HLA-DPA1, MAP2K4, TGFB1, CDKN2C, IL1R1, IL1R2, NFATC1, CCNA2, CCNA1, KAT2A, ESPL1, CCNE1, LCK, HLA-DPB1, HLA-DRA, HLA-DRB3, MAP3K14, ANAPC1, HLA-DRB1, ATR, SLC25A6, MAD2L1	871	222	8164	1.857738335	0.021937428	0.001232272	0.001081906
KEGG_PATHWAY	hsa05321:Inflammatory bowel disease	19	1.041666667	0.000101966	TGFB1, IFNGR2, STAT3, NFATC1, RORA, NOD2, IL2RG, HLA-DMA, HLA-DMB, IL23A, HLA-DPB1, HLA-DRA, HLA-DOA, HLA-DRB3, TLR4, IL18R1, HLA-DQA1, HLA-DRB1, HLA-DPA1	871	65	8164	2.739839265	0.033681931	0.001770088	0.001554095
KEGG_PATHWAY	hsa04142:Lysosome	30	1.644736842	0.00010601	SCARB2, CD63, HEXB, TCIRG1, NAGPA, LIPA, CTSS, SGSH, GGA2, CLN3, CTSO, SMPD1, HYAL3, AP1S2, AP3S2, CTSF, GUSB, CTSD, CTSC, AP1M1, CTSA, ATP6V0B, ATP6AP1, SORT1, ENTPD4, FUCA1, SLC11A1, AP3B2, GALNS, ATP6V0D1	871	132	8164	2.130257802	0.034994414	0.001770088	0.001554095
KEGG_PATHWAY	hsa04672:Intestinal immune network for IgA production	16	0.877192982	0.000111066	TGFB1, HLA-DMA, HLA-DMB, CD40LG, HLA-DPB1, CD28, TNFRSF17, HLA-DRA, HLA-DOA, HLA-DRB3, ICOS, MAP3K14, CCR10, HLA-DQA1, HLA-DRB1, HLA-DPA1	871	49	8164	3.060615291	0.036632378	0.001770088	0.001554095
KEGG_PATHWAY	hsa05416:Viral myocarditis	18	0.986842105	0.000115899	ACTG1, ICAM1, HLA-DMA, HLA-DMB, CD40LG, HLA-DPB1, CD28, RAC2, HLA-DRA, FYN, HLA-DOA, HLA-DRB3, BID, EIF4G3, CD55, HLA-DQA1, HLA-DRB1, HLA-DPA1	871	60	8164	2.811940299	0.038195622	0.001770088	0.001554095
KEGG_PATHWAY	hsa05034:Alcoholism	38	2.083333333	0.000133577	ARAF, CALML3, MACROH2A1, GNAI2, CAMKK2, H2AC13, H3C15, GNG5, H3C10, H3C3, H3C2, PRKACA, H3C4, H3C7, H4C6, H3-3B, MAPK3, H2BC9, H3C8, H2BC7, H2BC8, H4C9, H2BC5, H2BC3, H2AC4, H2BC4, H2BC17, PPP1CA, H2BC12, H2BC13, H2BC14, H4C15, ADORA2A, H2BC10, GNB2, H4C12, H4C11, GRB2	871	187	8164	1.904701093	0.043892521	0.001951389	0.001713273
KEGG_PATHWAY	hsa04660:T cell receptor signaling pathway	25	1.370614035	0.000185601	GSK3B, ITK, CD3G, PIK3R2, PIK3CB, CD3E, RASGRP1, CD3D, PPP3CC, FYN, ICOS, MAPK3, NFATC1, MAPK14, RHOA, VAV1, VAV2, CD40LG, LCK, CD28, GRB2, PTPN6, CD247, MAP3K14, LAT	871	104	8164	2.25315729	0.060462615	0.002458995	0.002158939
KEGG_PATHWAY	hsa04218:Cellular senescence	33	1.809210526	0.000187502	CALML3, PIK3R2, PIK3CB, FOXM1, ZFP36L2, CCNB2, CCND3, CCNB1, PPP3CC, RBBP4, MYC, E2F1, CAPN2, MYBL2, CAPN1, MAPK3, MAP2K6, TGFB1, GADD45B, GADD45A, RRAS2, NFATC1, MAPK14, HIPK1, GADD45G, PPP1CA, CCNA2, CCNA1, CCNE1, CDK1, MCU, ATR, SLC25A6	871	156	8164	1.982778416	0.061062584	0.002458995	0.002158939
KEGG_PATHWAY	hsa04664:Fc epsilon RI signaling pathway	19	1.041666667	0.000191501	LYN, MAP2K4, FCER1G, SYK, PIK3R2, PIK3CB, MAPK14, VAV1, VAV2, JMJD7-PLA2G4B, ALOX5, BTK, RAC2, FCER1A, GRB2, FYN, LAT, MAP2K6, MAPK3	871	68	8164	2.618964004	0.062323834	0.002458995	0.002158939
KEGG_PATHWAY	hsa04658:Th1 and Th2 cell differentiation	23	1.260964912	0.000197598	IFNGR2, NFATC1, CD3G, TYK2, IL2RG, CD3E, MAPK14, RUNX3, CD3D, HLA-DMA, HLA-DMB, PPP3CC, LCK, HLA-DPB1, HLA-DRA, CD247, HLA-DOA, HLA-DRB3, LAT, HLA-DQA1, HLA-DRB1, HLA-DPA1, MAPK3	871	92	8164	2.343283582	0.064242972	0.002458995	0.002158939
KEGG_PATHWAY	hsa05310:Asthma	12	0.657894737	0.000214234	HLA-DMA, HLA-DMB, CD40LG, FCER1G, HLA-DPB1, HLA-DRA, FCER1A, HLA-DRB3, HLA-DOA, HLA-DRB1, HLA-DQA1, HLA-DPA1	871	31	8164	3.628310063	0.069460221	0.002570812	0.002257112
KEGG_PATHWAY	hsa04662:B cell receptor signaling pathway	21	1.151315789	0.00028733	LYN, GSK3B, IFITM1, SYK, NFATC1, PIK3R2, PIK3CB, LILRB3, LILRA2, VAV1, LILRA4, LILRA5, VAV2, CD79A, PPP3CC, BTK, RAC2, GRB2, PTPN6, PIK3AP1, MAPK3	871	82	8164	2.40043684	0.092041631	0.003329065	0.00292284
KEGG_PATHWAY	hsa05235:PD-L1 expression and PD-1 checkpoint pathway in cancer	22	1.206140351	0.000333534	CD274, IFNGR2, STAT3, NFATC1, PIK3R2, CD3G, PIK3CB, CD3E, MAPK14, RASGRP1, CD3D, BATF, PPP3CC, LCK, CD28, PTPN6, CD247, TLR4, LAT, MYD88, MAP2K6, MAPK3	871	89	8164	2.316954553	0.106032684	0.003735579	0.003279749
KEGG_PATHWAY	hsa04611:Platelet activation	27	1.480263158	0.000513922	ROCK1, PIK3R2, PIK3CB, RASGRP1, MYL12A, ACTG1, GNAI2, MYL12B, PIK3R5, FYN, PRKACA, MAPK3, LYN, FCER1G, PPP1R12A, SYK, MAPK14, RHOA, PPP1CA, VAMP8, FCGR2A, GNAQ, P2RX1, JMJD7-PLA2G4B, TBXAS1, BTK, FERMT3	871	124	8164	2.04092441	0.158628724	0.005570254	0.00489055
KEGG_PATHWAY	hsa05130:Pathogenic Escherichia coli infection	37	2.028508772	0.000801978	ARF1, ROCK1, ARPC1B, ARPC1A, ARPC5L, WASL, ACTG1, CYTH3, PYCARD, CYTH2, TUBA1A, CYTH4, FYN, NCKAP1L, MAPK3, IL1R1, TUBB, TNFRSF10B, ARPC4, ARPC5, IRAK4, TUBB4B, MAPK14, RHOA, TUBA4A, FCGR2A, NCL, MYH9, HCLS1, TAB2, PTPN6, TMBIM6, ARHGEF2, GAPDH, TLR4, MYD88, MYO1F	871	197	8164	1.760436397	0.236294354	0.008420773	0.007393238
KEGG_PATHWAY	hsa04666:Fc gamma R-mediated phagocytosis	22	1.206140351	0.00112026	LYN, GSN, SYK, NCF1, ARPC1B, PRKCD, ARPC1A, ARPC5L, ARPC4, PIK3R2, PIK3CB, ARPC5, VAV1, VAV2, DNM2, HCK, FCGR2A, JMJD7-PLA2G4B, CFL1, RAC2, LAT, MAPK3	871	97	8164	2.125865518	0.313822136	0.011406285	0.010014447
KEGG_PATHWAY	hsa05340:Primary immunodeficiency	12	0.657894737	0.001515338	CD79A, CIITA, CD40LG, IGLL1, LCK, BTK, RFXANK, CD3E, IL7R, IL2RG, ICOS, CD3D	871	38	8164	2.959937156	0.399227974	0.014975105	0.013147786
KEGG_PATHWAY	hsa05323:Rheumatoid arthritis	21	1.151315789	0.001587131	ATP6V0B, TGFB1, ATP6V1G2, ATP6AP1, TCIRG1, CXCL5, ICAM1, HLA-DMA, HLA-DMB, IL23A, HLA-DPB1, CD28, ATP6V1B2, HLA-DRA, HLA-DOA, HLA-DRB3, ATP6V0D1, TLR4, HLA-DQA1, HLA-DRB1, HLA-DPA1	871	93	8164	2.116514203	0.41356871	0.015236461	0.01337725
KEGG_PATHWAY	hsa04210:Apoptosis	27	1.480263158	0.002134012	HTRA2, CSF2RB, PIK3R2, PIK3CB, CTSS, ACTG1, LMNB1, CTSO, TUBA1A, CAPN2, CTSF, CAPN1, BID, CTSD, CTSC, MAPK3, GADD45B, GADD45A, BAD, TNFRSF10B, CFLAR, TUBA4A, GADD45G, BCL2, BIRC5, MAP3K14, BIRC3	871	136	8164	1.860842845	0.51217289	0.01977404	0.017361136
KEGG_PATHWAY	hsa04914:Progesterone-mediated oocyte maturation	22	1.206140351	0.002177498	ANAPC16, ARAF, PIK3R2, PIK3CB, PKMYT1, MAPK14, CDC25B, AURKA, GNAI2, CCNA2, MAD2L2, CCNA1, CCNB2, RPS6KA3, CCNB1, RPS6KA1, CDK1, PRKACA, BUB1, ANAPC1, MAD2L1, MAPK3	871	102	8164	2.021656424	0.519264097	0.01977404	0.017361136
KEGG_PATHWAY	hsa04650:Natural killer cell mediated cytotoxicity	25	1.370614035	0.003263476	ARAF, ICAM2, PIK3R2, PIK3CB, ICAM1, PPP3CC, RAC2, FYN, BID, MAPK3, FCER1G, SYK, IFNGR2, SH2D1A, SH2D1B, TNFRSF10B, NFATC1, VAV1, VAV2, LCK, GRB2, PTPN6, CD247, LAT, CD244	871	126	8164	1.859748875	0.666569546	0.028855995	0.025334877
KEGG_PATHWAY	hsa04062:Chemokine signaling pathway	34	1.864035088	0.003648916	GSK3B, ITK, ROCK1, NCF1, PIK3R2, PIK3CB, CXCL5, GNAI2, PIK3R5, GRK3, GNG5, GRK6, CXCR2, RAC2, CCR7, CCR5, PRKACA, CCR10, CCR2, MAPK3, LYN, BAD, PRKCD, STAT3, RHOA, VAV1, VAV2, FGR, TIAM1, HCK, GNAQ, GNB2, XCL1, GRB2	871	192	8164	1.659825871	0.707203678	0.031436814	0.027600774
KEGG_PATHWAY	hsa05221:Acute myeloid leukemia	16	0.877192982	0.003923544	CSF1R, BAD, CEBPE, LEF1, TCF7, STAT3, ARAF, PIK3R2, PIK3CB, MPO, DUSP6, CCNA2, CCNA1, MYC, GRB2, MAPK3	871	67	8164	2.238360437	0.733106027	0.03295777	0.028936137
KEGG_PATHWAY	hsa05330:Allograft rejection	11	0.603070175	0.005255671	HLA-DMA, HLA-DMB, CD40LG, HLA-DPB1, CD28, HLA-DRA, HLA-DRB3, HLA-DOA, HLA-DRB1, HLA-DQA1, HLA-DPA1	871	38	8164	2.713275727	0.829762749	0.043070863	0.037815192
KEGG_PATHWAY	hsa04114:Oocyte meiosis	25	1.370614035	0.005457836	ANAPC16, CALML3, PKMYT1, AURKA, CCNB2, RPS6KA3, CCNB1, PPP3CC, PTTG1, PTTG2, RPS6KA1, PRKACA, BUB1, YWHAG, MAPK3, YWHAH, PPP2R5C, MAPK14, PPP1CA, MAD2L2, ESPL1, CCNE1, CDK1, ANAPC1, MAD2L1	871	131	8164	1.788766093	0.841000738	0.043662692	0.038334804
KEGG_PATHWAY	hsa05210:Colorectal cancer	18	0.986842105	0.008415756	GSK3B, TGFB1, GADD45B, GADD45A, BAD, LEF1, TCF7, ARAF, PIK3R2, PIK3CB, RHOA, GADD45G, MYC, BCL2, RAC2, BIRC5, GRB2, MAPK3	871	86	8164	1.961818813	0.941554454	0.065760326	0.057736001
KEGG_PATHWAY	hsa04115:p53 signaling pathway	16	0.877192982	0.009022936	GADD45B, CD82, GADD45A, TNFRSF10B, GADD45G, CCNB2, CCND3, CCNB1, TP53I3, CCNE1, SESN2, BCL2, CDK1, BID, GTSE1, ATR	871	73	8164	2.054385606	0.952425901	0.068902421	0.060494685
KEGG_PATHWAY	hsa05170:Human immunodeficiency virus 1 infection	35	1.918859649	0.00952735	CD3G, CALML3, PIK3R2, PIK3CB, CD3E, CD3D, GNAI2, CCNB2, CCNB1, PPP3CC, GNG5, CFL1, AP1S2, RAC2, CCR5, BID, AP1M1, MAPK3, MAP2K6, APOBEC3G, BAD, NFATC1, IRAK4, MAPK14, TNFRSF1B, GNAQ, GNB2, TRAF5, BCL2, CDK1, TAB2, CD247, TLR4, MYD88, ATR	871	212	8164	1.547451422	0.959906315	0.071137543	0.062457069
KEGG_PATHWAY	hsa04064:NF-kappa B signaling pathway	20	1.096491228	0.012936332	LYN, SYK, GADD45B, IL1R1, GADD45A, CFLAR, IRAK4, GADD45G, ICAM1, CD40LG, LCK, TRAF5, BCL2, BTK, TAB2, TLR4, MAP3K14, LAT, MYD88, BIRC3	871	104	8164	1.802525832	0.987411444	0.094491471	0.082961262
KEGG_PATHWAY	hsa04071:Sphingolipid signaling pathway	22	1.206140351	0.013632248	FCER1G, ROCK1, SGMS1, PIK3R2, PIK3CB, PPP2R5C, MAPK14, SGPP2, RHOA, GNAI2, SPTLC2, SMPD1, GNAQ, BCL2, RAC2, FCER1A, FYN, S1PR3, BID, CTSD, NSMAF, MAPK3	871	119	8164	1.732848363	0.990067497	0.097456069	0.085564108
KEGG_PATHWAY	hsa05144:Malaria	12	0.657894737	0.014399331	TGFB1, CD40LG, KLRB1, GYPB, CR1L, HGF, SDC1, CD36, TLR4, MYD88, THBS3, ICAM1	871	50	8164	2.249552239	0.99235227	0.100530205	0.088263127
KEGG_PATHWAY	hsa05100:Bacterial invasion of epithelial cells	16	0.877192982	0.014660655	ARPC1B, ARPC1A, RHOG, ARPC5L, ARPC4, PIK3R2, PIK3CB, ARPC5, WASL, SEPTIN9, RHOA, ACTG1, DNM2, MAD2L2, ELMO2, HCLS1	871	77	8164	1.947664276	0.993004205	0.100530205	0.088263127
KEGG_PATHWAY	hsa05205:Proteoglycans in cancer	33	1.809210526	0.016943757	CD63, ROCK1, ARAF, PIK3R2, PIK3CB, ACTG1, MYC, FLNB, PRKACA, MAPK3, FZD1, TGFB1, FZD2, PPP1R12A, HGF, RPS6, STAT3, RRAS2, ANK3, MAPK14, HSPG2, RHOA, VAV1, VAV2, PPP1CA, TIAM1, PDCD4, SDC1, HCLS1, GRB2, PTPN6, PPP1R12B, TLR4	871	205	8164	1.508846014	0.996791288	0.113862049	0.099968168
KEGG_PATHWAY	hsa05213:Endometrial cancer	13	0.712719298	0.017509121	GSK3B, GADD45B, GADD45A, BAD, LEF1, TCF7, ARAF, PIK3R2, PIK3CB, GADD45G, MYC, GRB2, MAPK3	871	58	8164	2.100874936	0.997355247	0.115354211	0.101278251
KEGG_PATHWAY	hsa05161:Hepatitis B	27	1.480263158	0.021344626	ARAF, PIK3R2, PIK3CB, MYC, E2F1, BID, MAPK3, MAP2K6, MAP2K4, TGFB1, ATP6AP1, BAD, STAT3, NFATC1, TYK2, IRAK4, MAPK14, HSPG2, CCNA2, CCNA1, CCNE1, BCL2, BIRC5, GRB2, TAB2, TLR4, MYD88	871	162	8164	1.562189055	0.999289429	0.137478277	0.120702654
KEGG_PATHWAY	hsa04510:Focal adhesion	32	1.754385965	0.021685562	GSK3B, ROCK1, ITGB4, LAMA3, PIK3R2, PIK3CB, MYL12A, ACTG1, THBS3, MYL12B, CCND3, PDGFC, CAPN2, RAC2, FLNB, FYN, MAPK3, PPP1R12A, BAD, HGF, ACTN1, VEGFB, RHOA, VAV1, VAV2, PPP1CA, BCL2, ZYX, ITGA7, GRB2, PPP1R12B, BIRC3	871	201	8164	1.492240291	0.999367932	0.137478277	0.120702654
KEGG_PATHWAY	hsa05150:Staphylococcus aureus infection	18	0.986842105	0.02405965	SELPLG, PTAFR, FPR1, KRT23, FPR3, FCAR, ICAM1, HLA-DMA, FCGR2A, HLA-DMB, HLA-DPB1, HLA-DRA, HLA-DOA, HLA-DRB3, FCGR2C, HLA-DQA1, HLA-DRB1, HLA-DPA1	871	96	8164	1.757462687	0.999720604	0.149704486	0.131436974
KEGG_PATHWAY	hsa05332:Graft-versus-host disease	10	0.548245614	0.030088073	HLA-DMA, HLA-DMB, HLA-DPB1, CD28, HLA-DRA, HLA-DRB3, HLA-DOA, HLA-DRB1, HLA-DQA1, HLA-DPA1	871	42	8164	2.23169865	0.999965162	0.183810776	0.161381485
KEGG_PATHWAY	hsa05417:Lipid and atherosclerosis	33	1.809210526	0.031392458	GSK3B, NCF1, NCF4, CALML3, PIK3R2, PIK3CB, ICAM1, PYCARD, PPP3CC, CD36, BID, LDLR, MAPK3, MAP2K6, LYN, MAP2K4, BAD, STAT3, TNFRSF10B, NFATC1, CYBA, IRAK4, MAPK14, SOD2, RHOA, VAV1, VAV2, CD40LG, BCL2, TAB2, ATF6, TLR4, MYD88	871	215	8164	1.438667129	0.999977835	0.186902942	0.164096333
KEGG_PATHWAY	hsa04670:Leukocyte transendothelial migration	20	1.096491228	0.031706749	ITK, ROCK1, NCF1, ACTN1, TXK, NCF4, CD99L2, PIK3R2, CYBA, PIK3CB, MAPK14, RHOA, MYL12A, VAV1, ACTG1, MYL12B, VAV2, GNAI2, ICAM1, RAC2	871	114	8164	1.644409531	0.999980124	0.186902942	0.164096333
KEGG_PATHWAY	hsa04621:NOD-like receptor signaling pathway	29	1.589912281	0.032807659	NLRC4, NOD2, GABARAP, PYCARD, TRPM2, MAP1LC3B, IFI16, NLRP6, NAMPT, MAPK3, GSDMD, RIPK3, PRKCD, CARD9, CYBA, TYK2, IRAK4, MAPK14, RHOA, NLRP12, TRAF5, BCL2, PYDC1, TAB2, RBCK1, TLR4, MYD88, MCU, BIRC3	871	184	8164	1.477287476	0.999986438	0.190058164	0.166866543
KEGG_PATHWAY	hsa04940:Type I diabetes mellitus	10	0.548245614	0.03458908	HLA-DMA, HLA-DMB, HLA-DPB1, CD28, HLA-DRA, HLA-DRB3, HLA-DOA, HLA-DRB1, HLA-DQA1, HLA-DPA1	871	43	8164	2.179798681	0.9999927	0.196981877	0.172945398
KEGG_PATHWAY	hsa04810:Regulation of actin cytoskeleton	33	1.809210526	0.0371934	ROCK1, ITGB4, ARPC1B, ARPC1A, ARPC5L, ARAF, PIK3R2, WASL, PIK3CB, MYL12A, ACTG1, MYL12B, TMSB4X, PDGFC, CFL1, RAC2, NCKAP1L, MAPK3, PPP1R12A, GSN, ACTN1, RRAS2, ARPC4, ARPC5, RHOA, VAV1, VAV2, PPP1CA, TIAM1, DIAPH2, MYH9, ITGA7, PPP1R12B	871	218	8164	1.418868958	0.999997055	0.208283037	0.182867548
KEGG_PATHWAY	hsa04066:HIF-1 signaling pathway	19	1.041666667	0.038872773	CDKN1B, EGLN2, PFKFB3, IFNGR2, RPS6, STAT3, PIK3R2, ENO1, PIK3CB, LDHB, HK3, LDHA, PGK1, BCL2, TIMP1, ALDOA, GAPDH, TLR4, MAPK3	871	109	8164	1.633849103	0.999998362	0.211353705	0.185563521
KEGG_PATHWAY	hsa04141:Protein processing in endoplasmic reticulum	27	1.480263158	0.038999791	VCP, SAR1A, SAR1B, RPN1, RRBP1, HSPH1, OS9, LMAN2, MAN1C1, CAPN2, FBXO6, CAPN1, SEC23B, SIL1, SEC31B, TXNDC5, BCAP31, AMFR, MOGS, CKAP4, DDOST, NPLOC4, DNAJC10, BCL2, PREB, P4HB, ATF6	871	171	8164	1.479968578	0.999998433	0.211353705	0.185563521
KEGG_PATHWAY	hsa04979:Cholesterol metabolism	11	0.603070175	0.04023567	SCARB1, LRPAP1, MYLIP, SOAT1, OSBPL5, SORT1, TSPO, PCSK9, CD36, LIPA, LDLR	871	51	8164	2.021656424	0.999998983	0.213299684	0.187272044
KEGG_PATHWAY	hsa05142:Chagas disease	18	0.986842105	0.040628511	MAP2K4, TGFB1, IFNGR2, PIK3R2, CD3G, CFLAR, PIK3CB, IRAK4, CD3E, MAPK14, CD3D, GNAI2, GNA15, GNAQ, CD247, TLR4, MYD88, MAPK3	871	102	8164	1.654082529	0.999999114	0.213299684	0.187272044
KEGG_PATHWAY	hsa04668:TNF signaling pathway	19	1.041666667	0.0489513	MAP2K4, RIPK3, PIK3R2, CFLAR, PIK3CB, NOD2, MAPK14, TNFRSF1B, CXCL5, ICAM1, RPS6KA5, TRAF5, TAB2, JUNB, MAP3K14, IL18R1, MAP2K6, BIRC3, MAPK3	871	112	8164	1.590085288	0.999999953	0.253040568	0.222163594
KEGG_PATHWAY	hsa05320:Autoimmune thyroid disease	11	0.603070175	0.050684641	HLA-DMA, HLA-DMB, CD40LG, HLA-DPB1, CD28, HLA-DRA, HLA-DRB3, HLA-DOA, HLA-DRB1, HLA-DQA1, HLA-DPA1	871	53	8164	1.945367502	0.999999974	0.258030898	0.226544985
KEGG_PATHWAY	hsa05225:Hepatocellular carcinoma	26	1.425438596	0.05261764	GSK3B, SMARCD2, SMARCD3, TCF7, LEF1, ARAF, PIK3R2, PIK3CB, ACTG1, FRAT1, MYC, DVL1, E2F1, MAPK3, FZD1, TGFB1, FZD2, GADD45B, PHF10, GSTO1, GADD45A, BAD, HGF, SMARCA2, GADD45G, GRB2	871	168	8164	1.450604122	0.999999987	0.263873539	0.231674684
KEGG_PATHWAY	hsa05202:Transcriptional misregulation in cancer	29	1.589912281	0.055325695	CSF1R, CDKN1B, CEBPE, MPO, H3C15, MYC, H3C10, H3C3, H3C2, H3C4, ELANE, H3C7, H3-3B, H3C8, MEF2C, CDKN2C, GADD45B, BCL11B, GADD45A, IL1R2, RUNX2, DUSP6, GADD45G, CCNA2, CCNA1, NCOR1, EWSR1, CDK14, BIRC3	871	193	8164	1.408398422	0.999999995	0.27337402	0.240015881
KEGG_PATHWAY	hsa05220:Chronic myeloid leukemia	14	0.76754386	0.056882469	TGFB1, CDKN1B, GADD45B, GADD45A, BAD, ARAF, PIK3R2, PIK3CB, GADD45G, BCR, MYC, E2F1, GRB2, MAPK3	871	76	8164	1.726630008	0.999999997	0.276992895	0.243193166
KEGG_PATHWAY	hsa00564:Glycerophospholipid metabolism	17	0.932017544	0.058386861	LYPLA2, LYPLA1, LPGAT1, PCYT1A, TAFAZZIN, CHKA, MBOAT7, LPCAT1, DGKZ, PLB1, PGS1, PHOSPHO1, GPAT4, JMJD7-PLA2G4B, PNPLA6, LPIN1, CDIPT	871	99	8164	1.609528117	0.999999998	0.280256934	0.246058916
KEGG_PATHWAY	hsa05415:Diabetic cardiomyopathy	30	1.644736842	0.061108658	GSK3B, NCF1, NCF4, NDUFB2, ATP2A3, PIK3R2, PIK3CB, GYS1, CPT2, PDK4, RAC2, PDK3, CD36, CTSD, COX8A, NDUFA7, G6PD, TGFB1, NDUFA5, PRKCD, GSR, SDHC, CYBA, MAPK14, SDHA, PPP1CA, TBC1D4, NDUFS2, GAPDH, SLC25A6	871	203	8164	1.385192265	0.999999999	0.287815948	0.25269555
KEGG_PATHWAY	hsa05162:Measles	22	1.206140351	0.062465589	GSK3B, CDKN1B, BAD, STAT3, PIK3R2, CD3G, TYK2, PIK3CB, IRAK4, IL2RG, CD3E, CD3D, CCND3, CCNE1, CD28, BCL2, EIF3H, TAB2, TLR7, BID, TLR4, MYD88	871	139	8164	1.483517663	1	0.287815948	0.25269555
KEGG_PATHWAY	hsa05164:Influenza A	26	1.425438596	0.062531441	CIITA, PIK3R2, PIK3CB, ACTG1, ICAM1, PYCARD, CCND3, HLA-DMA, HLA-DMB, HLA-DOA, BID, HLA-DQA1, MAPK3, HLA-DPA1, IFNGR2, TNFRSF10B, TYK2, IRAK4, HLA-DPB1, HLA-DRA, TLR7, HLA-DRB3, TLR4, MYD88, HLA-DRB1, SLC25A6	871	171	8164	1.425154927	1	0.287815948	0.25269555
KEGG_PATHWAY	hsa04150:mTOR signaling pathway	24	1.315789474	0.066523071	FZD1, PRR5, GSK3B, FZD2, ATP6V1G2, CAB39, STRADA, RPS6, PIK3R2, SLC3A2, PIK3CB, RHOA, RPS6KA3, RRAGD, SESN2, RPS6KA1, DVL1, GRB10, ATP6V1B2, GRB2, RICTOR, ULK1, LPIN1, MAPK3	871	156	8164	1.442020666	1	0.301432254	0.264650342
KEGG_PATHWAY	hsa00604:Glycosphingolipid biosynthesis - ganglio series	5	0.274122807	0.067283985	HEXB, B3GALT4, ST6GALNAC3, ST3GAL2, ST6GALNAC6	871	15	8164	3.124378109	1	0.301432254	0.264650342
KEGG_PATHWAY	hsa04217:Necroptosis	24	1.315789474	0.07880615	RIPK3, IFNGR2, H2AC4, STAT3, TNFRSF10B, TYK2, CFLAR, MACROH2A1, PYCARD, H2AC13, JMJD7-PLA2G4B, SMPD1, TRAF5, CHMP1A, CHMP2A, BCL2, CAPN2, CHMP4B, CAPN1, RBCK1, BID, TLR4, SLC25A6, BIRC3	871	159	8164	1.414812729	1	0.348406138	0.305892294
KEGG_PATHWAY	hsa04625:C-type lectin receptor signaling pathway	17	0.932017544	0.083645949	FCER1G, SYK, CARD9, PRKCD, RRAS2, NFATC1, CALML3, PIK3R2, PIK3CB, LSP1, MAPK14, RHOA, PYCARD, PPP3CC, IL23A, MAP3K14, MAPK3	871	104	8164	1.532146958	1	0.362785886	0.31851737
KEGG_PATHWAY	hsa00240:Pyrimidine metabolism	11	0.603070175	0.084218152	CDA, CANT1, NME6, ENTPD4, ENTPD6, UPP1, TK1, NT5C2, TYMS, DCTPP1, UPB1	871	58	8164	1.777663407	1	0.362785886	0.31851737
KEGG_PATHWAY	hsa05216:Thyroid cancer	8	0.438596491	0.092427371	GADD45B, GADD45A, MYC, TCF7, LEF1, CCDC6, GADD45G, MAPK3	871	37	8164	2.026623639	1	0.387377869	0.340108546
KEGG_PATHWAY	hsa00030:Pentose phosphate pathway	7	0.38377193	0.092891657	RPIA, G6PD, IDNK, ALDOA, PGD, RBKS, PGM1	871	30	8164	2.187064677	1	0.387377869	0.340108546
KEGG_PATHWAY	hsa04921:Oxytocin signaling pathway	23	1.260964912	0.093385736	MEF2C, PPP1R12A, ROCK1, PRKAG1, NFATC1, CALML3, MYL6B, RHOA, ACTG1, PIK3R5, GNAI2, CAMKK2, PPP1CA, TRPM2, RGS2, MYL6, PPP3CC, JMJD7-PLA2G4B, GNAQ, CD38, PPP1R12B, PRKACA, MAPK3	871	154	8164	1.399883698	1	0.387377869	0.340108546
