# Supplementary material for: Mitophagy-related genes could facilitate the development of septic shock during immune infiltration
Source: Medicine (Baltimore). 2023 Oct 20;102(42):e35154. doi: 10.1097/MD.0000000000035154 (PMC10589548; doi:10.1097/MD.0000000000035154)
Supplement: Supplementary file 3 [file medi-102-e35154-s003.txt]

ID	Description	setSize	enrichmentScore	NES	pvalue	p.adjust	qvalue	rank	leading_edge	core_enrichment
hsa03010	Ribosome	132	-0.772855404	-2.552674919	1E-10	8.35E-09	6.16E-09	2439	tags=64%, list=12%, signal=57%	FAU/RPLP0/RPL7A/RPS2/RPL27/MRPL32/RPL28/RPL13A/MRPL19/MRPL35/MRPL9/RPL22/RPL24/RPL8/RPS16/RPS15A/RPL3/MRPL4/RPL6/RPL5/RPL35/MRPS2/MRPL14/RPS3/RPL37/RPS14/RPL19/MRPL3/RPLP1/RPSA/RPL35A/RPS11/RPS15/RPS10/RPL18A/RPL10/RPL21/RPS24/RPS21/RPL15/RPL41/RPL36A/RPL4/RPL39/RPS25/RPS8/RPS20/RPL29/RPS7/RPS6/RPS3A/RPL38/RPL32/RPL36/RPS12/RPL18/RPS4X/RPL10A/RPL12/RPL23/RPL11/RPS18/RPLP2/RPL10L/MRPS9/RPL23A/RPS5…
hsa04613	Neutrophil extracellular trap formation	179	0.655779106	2.191528496	1E-10	8.35E-09	6.16E-09	3427	tags=58%, list=16%, signal=48%	H3C15/MPO/ELANE/H3C2/CTSG/MAPK14/AZU1/H3C4/H3C7/ITGA2B/NCF1/H3C10/SIGLEC9/H2AC13/TLR4/SELPLG/H2BC5/H4C11/H3C8/H2BC8/H2BC14/H4C12/CR1L/MACROH2A1/CYBA/H2BC12/H2BC13/NCF4/H2BC3/H2BC10/ITGB3/RAC2/SYK/FPR1/GSDMD/CR1/H2AC4/H4C6/H4C15/H2BC17/FCGR2A/ATG7/ACTG1/H2BC4/MAPK3/H4C9/H2BC9/H3-3B/PIK3CB/TLR8/H2BC7/H4C3/H4C4/ITGAM/C5AR1/H2AC19/H3C3/H4C8/H2AC12/ITGB2/H2BC6/H2AC16/H2BC11/H2AC20/H2AC6/HMGB1/PADI4/H2…
hsa05034	Alcoholism	179	0.631131739	2.109160202	1E-10	8.35E-09	6.16E-09	3783	tags=50%, list=18%, signal=41%	H3C15/H3C2/H3C4/CAMKK2/H3C7/GNB2/H3C10/H2AC13/ADORA2A/H2BC5/H4C11/H3C8/H2BC8/H2BC14/H4C12/MACROH2A1/H2BC12/H2BC13/H2BC3/H2BC10/H2AC4/H4C6/H4C15/H2BC17/PPP1CA/H2BC4/MAPK3/H4C9/H2BC9/H3-3B/CALML3/GRB2/GNG5/H2BC7/GNAI2/H4C3/KRAS/PRKACA/H4C4/H2AC19/H3C3/H4C8/ARAF/H2AC12/MAOA/H2BC6/H2AC16/H2BC11/H2AC20/CREB5/H2AC6/CREB3/CALM1/GNG10/H2AX/H3C13/MAPK1/H2AC14/SHC1/H2AC17/ATF2/HDAC7/H2BC21/H3C12/H2AC7/H2AC…
hsa05171	Coronavirus disease - COVID-19	223	-0.581130638	-2.045619229	1E-10	8.35E-09	6.16E-09	2439	tags=42%, list=12%, signal=37%	FAU/RPLP0/RPL7A/RPS2/C9/RPL27/DDX58/ACE/OAS2/RPL28/RPL13A/STAT2/ISG15/RPL22/RPL24/RPL8/RPS16/CASP1/RPS15A/RPL3/RPL6/RPL5/RPL35/RPS3/RPL37/RPS14/RPL19/RPLP1/NLRP3/RPSA/RPL35A/RPS11/RPS15/RPS10/RPL18A/IRAK1/RPL10/RPL21/RPS24/RPS21/RPL15/F13A1/OAS1/RPL41/RPL36A/RPL4/RPL39/RPS25/RPS8/RPS20/RPL29/MX1/RPS7/RPS6/RPS3A/RPL38/RPL32/CFD/RPL36/TAB2/RPS12/IL1B/RPL18/RPS4X/RPL10A/RPL12/RPL23/RPL11/TLR7/RPS18/…
hsa04514	Cell adhesion molecules	153	-0.559507127	-1.885289828	0.000000447	0.0000299	0.000022	1915	tags=23%, list=9%, signal=21%	MPZL1/TIGIT/CTLA4/ITGAV/PTPRS/LRRC4/ITGA4/F11R/HLA-DQA2/ITGA6/HLA-DQA1/HLA-DQB1/ICAM2/ITGB7/CNTNAP1/CD4/CD28/HLA-DRB4/HLA-DRB5/ICOS/HLA-DMA/HLA-DOA/CD8B/CD8A/CD40LG/CD6/HLA-DRB3/NEGR1/HLA-DRB1/VCAN/HLA-DRA/HLA-DPA1/CD2/HLA-DPB1/HLA-DMB
hsa05320	Autoimmune thyroid disease	48	-0.724438189	-2.074485187	0.00000112	0.0000621	0.0000458	694	tags=44%, list=3%, signal=42%	HLA-C/CD86/HLA-B/GZMB/FASLG/CTLA4/HLA-DQA2/HLA-DQA1/HLA-DQB1/CD28/HLA-DRB4/HLA-DRB5/HLA-DMA/HLA-DOA/CD40LG/HLA-DRB3/HLA-DRB1/HLA-DRA/HLA-DPA1/HLA-DPB1/HLA-DMB
hsa05203	Viral carcinogenesis	198	0.516738753	1.753930904	0.00000158	0.0000755	0.0000557	3393	tags=42%, list=16%, signal=35%	CCND3/GSN/CDKN1B/CDK1/H2BC5/H4C11/H2BC8/H2BC14/H4C12/H2BC12/H2BC13/H2BC3/CCNA1/H2BC10/SYK/ATP6V0D1/H4C6/H4C15/H2BC17/YWHAH/YWHAZ/H2BC4/ACTN1/MAPK3/H4C9/CCNE1/H2BC9/PIK3CB/LYN/GRB2/BAD/H2BC7/H4C3/STAT3/KRAS/PRKACA/H4C4/RHOA/GTF2A1/H4C8/NFKBIA/CCNA2/GTF2E2/STAT5A/H2BC6/MAPKAPK2/H2BC11/CREB5/CREB3/PKM/ACTN4/CHEK1/VDAC3/MAPK1/IKBKG/TRADD/JAK3/ATF2/CHD4/HDAC7/BAK1/H2BC21/HLA-A/REL/IL6ST/H4C13/PIK3CD/R…
hsa04672	Intestinal immune network for IgA production	47	-0.711128203	-2.028514374	0.00000595	0.000248385	0.000183177	1517	tags=43%, list=7%, signal=40%	ITGA4/HLA-DQA2/MAP3K14/IL15/HLA-DQA1/HLA-DQB1/ITGB7/CD28/HLA-DRB4/HLA-DRB5/ICOS/HLA-DMA/HLA-DOA/CD40LG/HLA-DRB3/HLA-DRB1/HLA-DRA/HLA-DPA1/HLA-DPB1/HLA-DMB
hsa04659	Th17 cell differentiation	108	-0.574939201	-1.838836178	0.00000926	0.00030928	0.000228085	1334	tags=31%, list=6%, signal=30%	HSP90AB1/HLA-DQA2/GATA3/SMAD3/ZAP70/PPP3CC/IL27RA/NFATC1/HLA-DQA1/HLA-DQB1/LAT/IL1B/IL2RB/CD4/CD3E/HLA-DRB4/HLA-DRB5/TBX21/RORA/IL23A/HLA-DMA/HLA-DOA/LCK/RARA/CD3G/AHR/CD247/HLA-DRB3/HLA-DRB1/CD3D/HLA-DRA/HLA-DPA1/HLA-DPB1/HLA-DMB
hsa05131	Shigellosis	241	0.476764695	1.648633803	0.00000868	0.00030928	0.000228085	2209	tags=28%, list=11%, signal=26%	H3C15/HK3/H3C2/MAPK14/ARPC1B/H3C4/H3C7/ARPC5/TECPR1/RRAGD/H3C10/TLR4/CAPN1/ARPC4/H3C8/WIPI1/ARF1/TNIP1/ARPC5L/NLRC4/CAPNS1/MYL12B/RBCK1/MYL9/ACTG1/TNF/ACTN1/MYL12A/CYTH4/MAP1LC3B/MAPK3/NAIP/H3-3B/ELMO2/ROCK1/PIK3CB/HCLS1/ARHGEF2/IL1R1/GSK3B/PRKCD/CGAS/RHOA/ITPR2/MYD88/CYTH2/H3C3/NFKBIA/ARPC1A/PYCARD/PFN1/WASF2/TLR5/RNF31/ILK/TLN1/ACTN4/H3C13/ITGB1/SQSTM1/FOXO3/MAPK1/IKBKG/TRADD/ARPC2/CRK/UBE2NL/A…
hsa05332	Graft-versus-host disease	40	-0.72707789	-1.996483665	0.0000123	0.000373191	0.000275218	1276	tags=55%, list=6%, signal=52%	HLA-C/CD86/HLA-B/KLRC1/GZMB/FASLG/HLA-DQA2/KLRD1/HLA-DQA1/HLA-DQB1/IL1B/CD28/HLA-DRB4/HLA-DRB5/HLA-DMA/HLA-DOA/HLA-DRB3/HLA-DRB1/HLA-DRA/HLA-DPA1/HLA-DPB1/HLA-DMB
hsa04658	Th1 and Th2 cell differentiation	92	-0.596868676	-1.871586492	0.0000148	0.000412232	0.000304009	1407	tags=32%, list=7%, signal=30%	MAF/NOTCH2/HLA-DQA2/GATA3/ZAP70/PPP3CC/NFATC1/HLA-DQA1/HLA-DQB1/LAT/IL2RB/CD4/CD3E/HLA-DRB4/RUNX3/HLA-DRB5/TBX21/HLA-DMA/HLA-DOA/LCK/CD3G/CD247/HLA-DRB3/HLA-DRB1/CD3D/HLA-DRA/HLA-DPA1/HLA-DPB1/HLA-DMB
hsa05310	Asthma	30	-0.763976253	-2.002830231	0.0000191	0.000491232	0.00036227	694	tags=50%, list=3%, signal=48%	HLA-DQA2/HLA-DQA1/HLA-DQB1/HLA-DRB4/HLA-DRB5/HLA-DMA/HLA-DOA/CD40LG/HLA-DRB3/FCER1A/HLA-DRB1/HLA-DRA/HLA-DPA1/HLA-DPB1/HLA-DMB
hsa05330	Allograft rejection	37	-0.740736004	-2.001667262	0.0000317	0.000755349	0.000557049	694	tags=41%, list=3%, signal=39%	HLA-DQA2/HLA-DQA1/HLA-DQB1/CD28/HLA-DRB4/HLA-DRB5/HLA-DMA/HLA-DOA/CD40LG/HLA-DRB3/HLA-DRB1/HLA-DRA/HLA-DPA1/HLA-DPB1/HLA-DMB
hsa04612	Antigen processing and presentation	72	-0.615924322	-1.869667628	0.000042	0.000935542	0.000689937	2244	tags=39%, list=11%, signal=35%	CREB1/RFX5/CTSB/KLRC3/CTSL/HSP90AB1/HLA-DQA2/KLRC4/KLRD1/CIITA/CD74/HLA-DQA1/HLA-DQB1/CD4/HLA-DRB4/HLA-DRB5/CTSS/KIR2DL4/HLA-DMA/HLA-DOA/CD8B/CD8A/HLA-DRB3/HLA-DRB1/HLA-DRA/HLA-DPA1/HLA-DPB1/HLA-DMB
hsa04940	Type I diabetes mellitus	43	-0.70341755	-1.974261776	0.0000473	0.000968233	0.000714045	1276	tags=51%, list=6%, signal=48%	HLA-C/CD86/HLA-B/GZMB/FASLG/HSPD1/HLA-DQA2/LTA/HLA-DQA1/HLA-DQB1/IL1B/CD28/HLA-DRB4/HLA-DRB5/HLA-DMA/HLA-DOA/HLA-DRB3/HLA-DRB1/HLA-DRA/HLA-DPA1/HLA-DPB1/HLA-DMB
hsa05130	Pathogenic Escherichia coli infection	193	0.480301493	1.625101603	0.0000493	0.000968233	0.000714045	3696	tags=37%, list=18%, signal=31%	MAPK14/ARPC1B/PTPN6/ARPC5/GAPDH/TUBA4A/TLR4/ARPC4/ARF1/ARPC5L/NCKAP1L/TMBIM6/TUBA1A/MYH9/FCGR2A/ACTG1/TNF/CYTH4/MAPK3/NAIP/ROCK1/HCLS1/ARHGEF2/IL1R1/IRAK4/RHOA/MYD88/CYTH2/NFKBIA/MYO1F/TUBB/ARPC1A/TUBB4B/PYCARD/FAS/WASF2/ARHGEF1/TUBA1B/TLR5/CYFIP2/EZR/SLC9A3R1/CASP9/ITGB1/SEC24A/MAPK1/IKBKG/TRADD/FADD/ARPC2/TIRAP/ACTR3/BAK1/MYO1G/WIPF1/NFKBIB/MYO5A/SEC24D/MAPK9/MAPK13/NFKB1/CASP8/TUBB8/ACTR2/PTPN…
hsa05022	Pathways of neurodegeneration - multiple diseases	455	0.408342592	1.490999574	0.0000603	0.001118281	0.000824701	3896	tags=35%, list=19%, signal=29%	MAPK14/FIG4/MAP2K6/TUBA4A/CAPN1/WIPI1/PSMD13/DCTN2/UBE2L3/TUBA1A/STX1A/PSMD2/HIP1/APP/TNF/SDHA/FRAT1/NDUFS2/SDHC/XBP1/MAP1LC3B/MAPK3/VCP/COX8A/GNAQ/CALML3/DNAH10/ULK1/BID/NDUFA7/ATP2A3/BAD/TNFRSF1B/DCTN1/ACTR1A/ATG101/GSK3B/UCHL1/ATF6/TOMM40L/KRAS/PSMB6/SEPTIN5/ITPR2/MCU/HTRA2/ARAF/KLC1/TUBB/TUBB4B/FAS/ATG13/TUBA1B/PSEN1/CDK5/NDUFB9/PSMA7/C9orf72/VAPB/NDUFV2/PSMD11/PSMA6/DAXX/UQCRC1/CALM1/PSMD6/P…
hsa04810	Regulation of actin cytoskeleton	228	0.457979504	1.574768992	0.0000991	0.001741236	0.001284114	2209	tags=24%, list=11%, signal=21%	ITGA7/ARPC1B/CFL1/PDGFC/GSN/ARPC5/ITGA2B/ARPC4/VAV1/ARPC5L/NCKAP1L/TMSB4X/ITGB3/RAC2/MYL12B/ITGB4/PPP1CA/MYH9/MYL9/ACTG1/ACTN1/MYL12A/MAPK3/ROCK1/PIK3CB/DIAPH2/SPATA13/LIMK2/PPP1R12A/KRAS/ITGAX/ITGAM/RHOA/ARAF/ARPC1A/PFN1/WASF2/FGFR4/ITGB2/ARHGEF1/ARHGEF6/CYFIP2/EZR/ACTN4/ITGB1/MAPK1/ARPC2/ITGB5/PIKFYVE/SSH1/MSN/PPP1R12C/CRK/ACTR3
hsa04114	Oocyte meiosis	124	0.510943459	1.640943987	0.00026967	0.004503496	0.003321204	3449	tags=36%, list=17%, signal=30%	CCNB2/PTTG1/MAPK14/CCNB1/CDK1/BUB1/PTTG2/RPS6KA3/RPS6KA1/PPP1CA/MAD2L2/PKMYT1/YWHAH/YWHAZ/MAPK3/CCNE1/CALML3/AURKA/ESPL1/PRKACA/ITPR2/ADCY3/PPP2R5C/MAD2L1/ANAPC15/CALM1/PLK1/MAPK1/SLK/FBXO5/ADCY4/PPP2R5D/MAPK13/IGF1/RPS6KA2/REC8/ANAPC11/CALM3/YWHAE/ANAPC7/PPP3R1/CDC20/RPS6KA6/MAPK11/CAMK2G
hsa03050	Proteasome	46	0.653142166	1.783446244	0.000351712	0.005439897	0.004011774	3264	tags=54%, list=16%, signal=46%	PSMD13/PSMD2/PSMB6/PSME3/PSMA7/PSME1/PSMD11/PSMA6/PSMD6/PSMC5/PSMC4/PSMD8/PSMB7/PSMB9/PSMC3/PSMB3/PSMD12/PSMC2/PSMD3/PSMB8/PSMB1/PSMB2/PSMB4/PSMD9/PSMA5
hsa05416	Viral myocarditis	59	-0.606897144	-1.780452457	0.000390891	0.005439897	0.004011774	1438	tags=29%, list=7%, signal=27%	EIF4G1/HLA-DQA2/HLA-DQA1/HLA-DQB1/CD28/HLA-DRB4/HLA-DRB5/HLA-DMA/HLA-DOA/CD40LG/FYN/HLA-DRB3/HLA-DRB1/HLA-DRA/HLA-DPA1/HLA-DPB1/HLA-DMB
hsa04640	Hematopoietic cell lineage	95	-0.533887741	-1.672807338	0.000385348	0.005439897	0.004011774	1517	tags=35%, list=7%, signal=32%	ITGA4/FLT3LG/HLA-DQA2/ITGA6/CD7/CD14/MS4A1/HLA-DQA1/HLA-DQB1/IL1B/CD4/CD3E/HLA-DRB4/HLA-DRB5/HLA-DMA/HLA-DOA/MME/CD8B/CD8A/CD3G/CD33/HLA-DRB3/HLA-DRB1/CD3D/CD5/CSF1R/CD36/HLA-DRA/HLA-DPA1/CD2/HLA-DPB1/HLA-DMB/IL7R
hsa05168	Herpes simplex virus 1 infection	488	-0.366840926	-1.374630441	0.000368535	0.005439897	0.004011774	4025	tags=36%, list=19%, signal=30%	ZNF688/ZNF404/B2M/ZNF875/ZNF548/ZNF559/ZNF880/ZNF461/ZNF311/ZNF74/ZNF514/ZNF304/HLA-DOB/ZNF141/ZNF419/ZNF347/PIK3R1/ZNF568/ZNF211/ZNF417/ZFP69/EIF2AK3/ZNF382/ZNF485/IFIH1/ZNF486/ZNF91/ZFP1/ZNF157/ZNF805/ZNF737/ZNF225/ZNF83/ZNF10/EIF2AK2/ZIK1/ZNF571/CYCS/ZNF439/ITGA5/C5/SRSF1/ZNF761/ZNF33A/ZNF738/IKBKB/TNFRSF1A/AKT3/ZNF337/ZNF17/ZNF529/ZNF582/ZFP14/HCFC2/ZNF600/ZNF248/ZNF662/ZNF320/ZNF607/ZNF180/S…
hsa05322	Systemic lupus erythematosus	124	0.500656159	1.607905336	0.000424998	0.005677971	0.004187347	2850	tags=48%, list=14%, signal=41%	H3C15/ELANE/H3C2/CTSG/H3C4/H3C7/H3C10/H2AC13/H2BC5/H4C11/H3C8/H2BC8/H2BC14/H4C12/MACROH2A1/H2BC12/H2BC13/H2BC3/H2BC10/H2AC4/H4C6/H4C15/H2BC17/FCGR2A/H2BC4/TNF/ACTN1/H4C9/H2BC9/H3-3B/H2BC7/H4C3/H4C4/H2AC19/H3C3/H4C8/H2AC12/IL10/H2BC6/H2AC16/H2BC11/H2AC20/H2AC6/ACTN4/H2AX/TRIM21/H3C13/H2AC14/H2AC17/H2BC21/SNRPB/H3C12/H2AC7/C1QB/H2AC8/H2AZ1/H4C13/H2AC15/H3C1
hsa05321	Inflammatory bowel disease	65	-0.580007161	-1.732581788	0.000561925	0.0067616	0.004986493	1407	tags=34%, list=7%, signal=32%	MAF/HLA-DQA2/GATA3/SMAD3/NFATC1/HLA-DQA1/HLA-DQB1/IL1B/HLA-DRB4/HLA-DRB5/TBX21/RORA/IL23A/HLA-DMA/HLA-DOA/NOD2/HLA-DRB3/HLA-DRB1/HLA-DRA/HLA-DPA1/HLA-DPB1/HLA-DMB
hsa05202	Transcriptional misregulation in cancer	185	0.457582275	1.538033749	0.000566841	0.0067616	0.004986493	2614	tags=23%, list=13%, signal=21%	IL1R2/H3C15/MPO/ELANE/CEBPE/H3C2/DEFA4/GADD45A/H3C4/H3C7/DEFA3/CDKN1B/CDKN2C/H3C10/H3C8/CCNA1/ZBTB16/CDK14/GADD45B/NCOR1/MMP9/EWSR1/H3-3B/HPGD/SPI1/ITGAM/GADD45G/H3C3/CCNA2/MLLT1/MAX/RUNX1/H3C13/PML/ZBTB17/CDK9/BAK1/REL/H3C12/NFKBIZ/DOT1L/ETV7/HHEX
hsa05010	Alzheimer disease	365	0.392799177	1.413100417	0.000536399	0.0067616	0.004986493	3896	tags=35%, list=19%, signal=29%	SLC39A8/GAPDH/TUBA4A/CAPN1/WIPI1/PSMD13/APH1B/TUBA1A/PSMD2/RTN3/APP/TNF/SDHA/FRAT1/NDUFS2/SDHC/XBP1/MAPK3/COX8A/GNAQ/CALML3/PIK3CB/ULK1/BID/NDUFA7/ATP2A3/BAD/ATG101/GSK3B/ATF6/KRAS/PSMB6/PSENEN/ITPR2/MCU/ARAF/KLC1/TUBB/TUBB4B/FAS/ATG13/TUBA1B/PSEN1/CDK5/NDUFB9/PSMA7/NDUFV2/PSMD11/SLC39A9/ADAM10/PSMA6/UQCRC1/CALM1/PSMD6/PSMC5/PSMC4/CHRNA7/CASP9/SLC25A4/PSMD8/NDUFA11/VDAC3/MAPK1/PSMB7/IKBKG/PSMC3/F…
hsa04142	Lysosome	130	0.489640403	1.579566978	0.000621616	0.0071593	0.005279786	3203	tags=40%, list=15%, signal=34%	CTSG/GBA/SGSH/SORT1/CD63/AP3B2/CTSC/ATP6AP1/AP3S2/ATP6V0D1/GALNS/CTSA/AP1M1/CTSD/ARSA/SLC11A1/TCIRG1/GUSB/HYAL3/CLN3/SMPD1/ENTPD4/ATP6V0B/HEXA/AP3B1/NEU1/MAN2B1/ATP6V0A1/LAPTM5/AP1G1/LITAF/ATP6V1H/HYAL2/ARSB/AGA/CLTCL1/AP4B1/AP3D1/SLC11A2/GNS/AP3M1/AP4M1/SUMF1/GGA1/ARSG/AP3S1/GAA/GLA/AP1B1/CTSK/ABCB9/DNASE2
hsa05132	Salmonella infection	248	0.422519479	1.467183764	0.000658404	0.007330229	0.005405842	3438	tags=40%, list=17%, signal=33%	MAPK14/ARPC1B/ARPC5/MAP2K6/GAPDH/TUBA4A/RHOG/TLR4/ARPC4/FHOD1/ARF1/ARPC5L/SNX18/NCKAP1L/NLRC4/GSDMD/DCTN2/MYL12B/TUBA1A/RIPK3/MYL9/ACTG1/TNF/MYL12A/CYTH4/MAPK3/NAIP/ELMO2/DNM2/PIK3CB/DCTN1/ACTR1A/IRAK4/DYNC1LI2/VPS39/RHOA/FLNB/MYD88/CYTH2/DYNLRB1/NFKBIA/VPS33A/KLC1/TUBB/ARPC1A/VPS16/TUBB4B/PYCARD/PFN1/TUBA1B/RHOB/TLR5/PKN1/PIK3CG/ARL8A/CYFIP2/RAB5B/KPNA4/TLR2/DYNLL2/MAPK1/IKBKG/TRADD/FADD/MAP2K3/…
hsa05323	Rheumatoid arthritis	90	-0.534062866	-1.666806387	0.000868632	0.009066348	0.006686181	1802	tags=30%, list=9%, signal=28%	CTLA4/CSF1/ATP6V1G1/CTSL/HLA-DQA2/CXCL1/CCL5/IL15/HLA-DQA1/HLA-DQB1/IL1B/CXCL5/LTB/ACP5/CD28/HLA-DRB4/HLA-DRB5/IL23A/HLA-DMA/HLA-DOA/HLA-DRB3/HLA-DRB1/ATP6V1G2/HLA-DRA/HLA-DPA1/HLA-DPB1/HLA-DMB
hsa04110	Cell cycle	127	0.496942033	1.607424011	0.000859597	0.009066348	0.006686181	2022	tags=30%, list=10%, signal=27%	CCNB2/PTTG1/GADD45A/CCNB1/CCND3/CDC45/CDKN1B/CDKN2C/CDK1/BUB1/PTTG2/MCM2/CCNA1/MAD2L2/PKMYT1/YWHAH/GADD45B/YWHAZ/CCNE1/TGFB1/GSK3B/ESPL1/GADD45G/E2F1/CCNA2/MCM4/MAD2L1/CDK7/MCM7/BUB1B/ANAPC15/CDC25A/PCNA/TFDP1/PLK1/MCM5/CHEK1/ZBTB17
hsa00500	Starch and sucrose metabolism	32	0.696552751	1.786853088	0.000959043	0.009706674	0.007158404	2970	tags=34%, list=14%, signal=30%	HK3/GYG1/GPI/GYS1/PGM1/MGAM/PYGL/AGL/PGM2/GAA/GBE1
hsa00430	Taurine and hypotaurine metabolism	16	0.796219186	1.768959178	0.001002214	0.009845282	0.007260624	529	tags=19%, list=3%, signal=18%	GGT1/GGT5/CSAD
hsa04611	Platelet activation	122	0.49545239	1.582079563	0.0010843	0.010282793	0.007583276	3109	tags=37%, list=15%, signal=32%	MAPK14/FCER1G/ITGA2B/TBXAS1/FERMT3/P2RX1/ITGB3/SYK/MYL12B/PPP1CA/FCGR2A/ACTG1/MYL12A/MAPK3/ROCK1/GNAQ/PIK3CB/PIK3R5/LYN/GNAI2/BTK/PPP1R12A/PRKACA/RHOA/ITPR2/ADCY3/ORAI1/ARHGEF1/SNAP23/PIK3CG/TLN1/STIM1/ITGB1/MAPK1/RASGRP2/PLCG2/VWF/VASP/ADCY4/PTGS1/PIK3CD/GUCY1A1/MAPK13/PIK3CA/MYLK
hsa04530	Tight junction	165	0.45094661	1.496223599	0.001108325	0.010282793	0.007583276	2546	tags=23%, list=12%, signal=20%	ARPC1B/ARPC5/TUBA4A/ARPC4/ARPC5L/PRKAG1/MYL12B/TUBA1A/MYH9/MYL9/MYL6B/ACTG1/ACTN1/MYL12A/ROCK1/HCLS1/MYL6/ARHGEF2/PRKACA/RHOA/ARPC1A/RAB13/TUBA1B/EZR/SLC9A3R1/PCNA/ACTN4/RAP2C/RUNX1/NEDD4/ITGB1/PPP2R2D/ARPC2/MSN/ACTR3/PRKAA1/PRKAB1/VASP
hsa05014	Amyotrophic lateral sclerosis	343	0.384050225	1.368622798	0.001613365	0.014563888	0.010740465	3930	tags=33%, list=19%, signal=27%	MAPK14/FIG4/MAP2K6/TUBA4A/WIPI1/PSMD13/DCTN2/TUBA1A/PSMD2/ACTG1/TNF/SDHA/NDUFS2/SDHC/XBP1/MAP1LC3B/VCP/ANXA11/COX8A/DNAH10/ULK1/BID/NDUFA7/BAD/TNFRSF1B/DCTN1/ACTR1A/ATG101/ATF6/TOMM40L/PSMB6/MCU/KLC1/TUBB/TUBB4B/PFN1/ATG13/TUBA1B/NDUFB9/PSMA7/C9orf72/VAPB/NDUFV2/PSMD11/PSMA6/DAXX/UQCRC1/PSMD6/PSMC5/PSMC4/CASP9/PSMD8/SQSTM1/NUP214/NDUFA11/GLE1/PSMB7/PSMC3/MAP2K3/PSMB3/CYC1/DCTN3/NDUFA4/ATP5F1C/PSM…
hsa00520	Amino sugar and nucleotide sugar metabolism	49	0.600738428	1.658278156	0.00189316	0.01663988	0.012271453	4159	tags=53%, list=20%, signal=43%	HK3/CHIT1/GPI/PMM1/GMPPB/CYB5R1/CYB5R2/PGM1/RENBP/HEXA/GALK2/UAP1/PMM2/GMPPA/GALK1/CYB5R3/CYB5R4/PGM2/NANS/GMDS/FCSK/AMDHD2/HK1/PGM3/NPL/GALE
hsa05012	Parkinson disease	250	0.41482894	1.44276311	0.00197554	0.016918728	0.012477095	4001	tags=38%, list=19%, signal=31%	SLC39A8/TUBA4A/ADORA2A/PSMD13/UBE2L3/TUBA1A/PSMD2/SDHA/NDUFS2/SDHC/XBP1/COX8A/CALML3/NDUFA7/GNAI2/UCHL1/ATF6/PRKACA/PSMB6/SEPTIN5/ITPR2/MCU/HTRA2/KLC1/TUBB/TUBB4B/MAOA/TUBA1B/NDUFB9/PSMA7/NDUFV2/PSMD11/SLC39A9/PSMA6/DAXX/UQCRC1/CALM1/PSMD6/PSMC5/PSMC4/CASP9/SLC25A4/UBA1/PSMD8/NDUFA11/VDAC3/UBA7/PSMB7/PSMC3/PSMB3/CYC1/NDUFA4/ATP5F1C/PSMD12/SLC11A2/SLC39A3/UBE2J1/NDUFA13/ATP5F1B/PSMC2/UBE2L6/UBE2J2…
hsa04380	Osteoclast differentiation	124	0.474679775	1.524479683	0.002084389	0.017397818	0.012830411	2012	tags=31%, list=10%, signal=29%	LILRA5/MAPK14/FCGR2C/MAP2K6/LILRA2/NCF1/LILRA4/IFNGR2/OSCAR/LILRB3/CYBA/NCF4/ITGB3/LILRA6/LILRA3/SYK/FCGR2A/JUNB/TNF/MAPK3/PIK3CB/TGFB1/GRB2/SIRPB1/IL1R1/BTK/SPI1/FOSL2/TYK2/NFKBIA/TYROBP/RELB/SIRPA/STAT1/IFNAR2/IFNGR1/SQSTM1/MAPK1/IKBKG
hsa05020	Prion disease	256	0.413292341	1.43912903	0.00213566	0.017397818	0.012830411	3896	tags=37%, list=19%, signal=31%	MAPK14/NCF1/TUBA4A/CYBA/NCF4/RAC2/PSMD13/HSPA1B/TUBA1A/PSMD2/TNF/SDHA/NDUFS2/SDHC/MAPK3/COX8A/PIK3CB/NDUFA7/BAD/GSK3B/PRKCD/PRKACA/PSMB6/ITPR2/MCU/KLC1/TUBB/TUBB4B/TUBA1B/NDUFB9/PSMA7/CREB5/NDUFV2/PSMD11/CREB3/PSMA6/UQCRC1/PSMD6/PSMC5/PSMC4/CASP9/SLC25A4/PSMD8/NDUFA11/VDAC3/MAPK1/PSMB7/PSMC3/CSNK2A1/PSMB3/ATF2/CYC1/NDUFA4/ATP5F1C/PSMD12/NDUFA13/ATP5F1B/PSMC2/C1QB/STIP1/COX5B/PSMD3/HSPA1A/ATP5PF/M…
hsa04540	Gap junction	87	0.521383247	1.596636209	0.002474951	0.019681753	0.01451475	3844	tags=36%, list=18%, signal=29%	PDGFC/CDK1/TUBA4A/CSNK1D/TUBA1A/MAPK3/GNAQ/GRB2/GNAI2/KRAS/PRKACA/ITPR2/ADCY3/TUBB/TUBB4B/TUBA1B/GNA11/MAPK1/PRKCB/ADCY4/MAP2K2/GUCY1A1/NRAS/TUBB8/RAF1/MAPK7/GNAI3/TUBA3D/TUBA1C/MAP2K1/GNAS
hsa04115	p53 signaling pathway	73	0.539912042	1.612638901	0.002568234	0.019948607	0.014711548	1900	tags=25%, list=9%, signal=22%	CD82/CCNB2/GADD45A/CCNB1/TP53I3/CCND3/SESN2/CDK1/GTSE1/GADD45B/CCNE1/THBS1/BID/GADD45G/FAS/CASP9/RRM2/CHEK1
hsa01200	Carbon metabolism	115	0.481660657	1.527865981	0.003250692	0.024127356	0.017793259	3167	tags=30%, list=15%, signal=26%	HK3/IDNK/PGD/G6PD/PHGDH/ACSS2/ENO1/GAPDH/GPI/PFKL/PGK1/IDH2/SDHA/SDHC/PSAT1/ALDOA/SUCLG1/TKT/OGDH/PKM/PGAM1/TPI1/GLDC/IDH3B/MMUT/AMT/PCCB/IDH3G/PDHA1/TALDO1/DLD/ACAT2/GLUD2/H6PD/MDH2
hsa04935	Growth hormone synthesis, secretion and action	120	0.47163429	1.504323478	0.003200777	0.024127356	0.017793259	3844	tags=37%, list=18%, signal=30%	GHRL/MAPK14/MAP2K6/JUNB/MAPK3/GNAQ/PIK3CB/GRB2/GSK3B/GNAI2/STAT3/KRAS/PRKACA/ITPR2/ADCY3/SSTR3/GNA11/STAT5A/STAT1/CREB5/CREB3/MAPK1/SHC1/MAP2K3/ATF2/CRK/PLCG2/PRKCB/ADCY4/MAPK9/PIK3CD/MAP2K2/MAPK13/IGF1/PIK3CA/NRAS/EP300/RAF1/MAPK11/SOCS3/GNAI3/CSH1/MAP2K1/GNAS
hsa05340	Primary immunodeficiency	36	-0.626928484	-1.694487262	0.00352328	0.025582077	0.018866077	1097	tags=36%, list=5%, signal=34%	UNG/ZAP70/CIITA/CD4/CD3E/ICOS/LCK/CD8B/CD8A/CD40LG/CD3D/CD79A/IL7R
hsa04666	Fc gamma R-mediated phagocytosis	93	0.499504615	1.543598423	0.003617592	0.025707995	0.018958938	3438	tags=39%, list=17%, signal=32%	ARPC1B/CFL1/GSN/ARPC5/NCF1/HCK/ARPC4/VAV1/ARPC5L/RAC2/SYK/FCGR2A/MAPK3/DNM2/PIK3CB/LYN/LIMK2/PRKCD/ARPC1A/WASF2/INPPL1/MAPK1/ARPC2/PLD1/CRK/ACTR3/PLCG2/PRKCB/VASP/PIK3CD/PLPP3/PIK3CA/PLD2/RAF1/ACTR2/ARPC3
hsa05100	Bacterial invasion of epithelial cells	77	0.506334404	1.532573797	0.003881601	0.026892006	0.019832113	2209	tags=27%, list=11%, signal=24%	ARPC1B/ARPC5/RHOG/ARPC4/ARPC5L/MAD2L2/ACTG1/ELMO2/DNM2/PIK3CB/HCLS1/RHOA/ARPC1A/WASF2/ILK/ITGB1/CLTCL1/SHC1/ARPC2/CRK/ACTR3
hsa04217	Necroptosis	149	0.447464718	1.468613888	0.003945234	0.026892006	0.019832113	3675	tags=40%, list=18%, signal=33%	IFNGR2/H2AC13/TLR4/CAPN1/MACROH2A1/TNFAIP3/RBCK1/H2AC4/RIPK3/CHMP4B/CHMP1A/TNF/CHMP2A/BID/STAT3/SMPD1/TYK2/H2AC19/CFLAR/PYCARD/H2AC12/FAS/STAT5A/PYGL/H2AC16/STAT1/H2AC20/RNF31/H2AC6/HMGB1/IFNAR2/H2AX/SLC25A4/IFNGR1/SQSTM1/VDAC3/H2AC14/TRADD/FADD/JAK3/H2AC17/MLKL/H2AC7/GLUL/FAF1/H2AC8/H2AZ1/CHMP3/MAPK9/H2AC15/GLUD2/CASP8/H2AZ2/TNFSF10/CAMK2G/FTH1/CHMP2B/DNM1L/CHMP4C/H2AB3
hsa04914	Progesterone-mediated oocyte maturation	95	0.506792341	1.57658125	0.004079571	0.027251534	0.020097255	3478	tags=40%, list=17%, signal=33%	CCNB2/MAPK14/CCNB1/CDK1/BUB1/RPS6KA3/CCNA1/RPS6KA1/MAD2L2/PKMYT1/MAPK3/PIK3CB/AURKA/GNAI2/KRAS/PRKACA/ADCY3/ARAF/CCNA2/MAD2L1/KIF22/ANAPC15/CDC25A/PLK1/MAPK1/ADCY4/MAPK9/PIK3CD/MAPK13/IGF1/RPS6KA2/ANAPC11/PIK3CA/ANAPC7/RAF1/RPS6KA6/MAPK11/GNAI3
hsa05016	Huntington disease	287	0.389318772	1.37038226	0.004302432	0.028176714	0.020779549	3896	tags=32%, list=19%, signal=27%	SOD2/TUBA4A/WIPI1/PSMD13/DCTN2/TUBA1A/STX1A/PSMD2/HIP1/SDHA/NDUFS2/SDHC/SLC1A3/COX8A/GNAQ/DNAH10/ULK1/NDUFA7/DCTN1/ACTR1A/ATG101/PSMB6/KLC1/TUBB/TUBB4B/ATG13/TUBA1B/NDUFB9/PSMA7/REST/CREB5/NDUFV2/PSMD11/CREB3/PSMA6/UQCRC1/PSMD6/PSMC5/PSMC4/CASP9/SLC25A4/PSMD8/NDUFA11/VDAC3/PSMB7/CLTCL1/PSMC3/PSMB3/CYC1/DCTN3/NDUFA4/ATP5F1C/PSMD12/NDUFA13/ATP5F1B/ATG2A/PSMC2/GPX7/DNAH1/DCTN5/COX5B/PSMD3/ATP5PF/POL…
hsa04722	Neurotrophin signaling pathway	119	0.4601411	1.467356684	0.004709076	0.030246759	0.022306151	3768	tags=41%, list=18%, signal=34%	MAPK14/SORT1/IRAK3/RPS6KA3/RPS6KA1/MAPK3/CALML3/PIK3CB/GRB2/BAD/GSK3B/IRAK4/PRKCD/KRAS/RHOA/NFKBIA/ARHGDIB/IRAK2/PSEN1/MAPKAPK2/ARHGDIA/CALM1/FOXO3/MAPK1/SHC1/CRK/PLCG2/NFKBIB/MAPK9/PIK3CD/MAP2K2/MAPK13/RPS6KA2/NFKB1/PDPK1/PIK3CA/CALM3/NRAS/YWHAE/RAF1/RPS6KA6/MAPK7/PTPN11/MAGED1/MAPK11/CAMK2G/RELA/TRAF6/MAP2K1
hsa00760	Nicotinate and nicotinamide metabolism	35	0.631146629	1.649861647	0.005623332	0.03478135	0.025650286	3103	tags=37%, list=15%, signal=32%	CD38/NAPRT/NT5C2/NAMPT/NADSYN1/BST1/SIRT2/NADK/SIRT7/NT5M/SIRT6/NNMT/NMNAT1
hsa05161	Hepatitis B	157	0.439186912	1.450845664	0.005608185	0.03478135	0.025650286	3882	tags=42%, list=19%, signal=34%	BIRC5/MAPK14/MAP2K6/ATP6AP1/TLR4/CCNA1/YWHAZ/TNF/MMP9/MAPK3/CCNE1/PIK3CB/BID/TGFB1/GRB2/BAD/IRAK4/STAT3/KRAS/MYD88/TYK2/E2F1/NFKBIA/ARAF/CCNA2/FAS/STAT5A/STAT1/CREB5/CREB3/PCNA/CASP9/TLR2/VDAC3/MAPK1/IKBKG/FADD/MAP2K3/JAK3/TIRAP/ATF2/CASP10/MAVS/PRKCB/MAPK9/PIK3CD/MAP2K2/MAPK13/NFKB1/IRF7/PIK3CA/NRAS/EP300/CASP8/CDKN1A/RAF1/NFATC3/IKBKE/MAPK11/YWHAQ/RELA/TRAF6/MAP2K1/TRAF3/TGFBR2/IFNA7
hsa04670	Leukocyte transendothelial migration	112	0.483081262	1.529133578	0.005860906	0.035009633	0.025818639	3478	tags=31%, list=17%, signal=26%	MAPK14/NCF1/VAV1/CYBA/NCF4/RAC2/MYL12B/MYL9/ACTG1/ACTN1/MYL12A/MMP9/ROCK1/PIK3CB/GNAI2/ICAM1/ITGAM/RHOA/CD99L2/ITGB2/EZR/ACTN4/ITGB1/MSN/PLCG2/PRKCB/VASP/MYL5/PIK3CD/MAPK13/PIK3CA/VCL/PTPN11/MAPK11/GNAI3
hsa04660	T cell receptor signaling pathway	102	-0.476262974	-1.506158048	0.005899069	0.035009633	0.025818639	1270	tags=24%, list=6%, signal=22%	VAV3/VAV2/ZAP70/MAP3K14/PPP3CC/MAP2K7/NFATC1/LAT/CD4/CD3E/CD28/ITK/ICOS/LCK/PIK3R2/CD8B/CD8A/CD3G/CD40LG/FYN/CD247/RASGRP1/CD3D/AKT1
hsa04061	Viral protein interaction with cytokine and cytokine receptor	97	-0.459094743	-1.43642489	0.005974698	0.035009633	0.025818639	2694	tags=25%, list=13%, signal=22%	CCL4/TNFRSF10D/CCR3/ACKR3/CXCR4/CCL24/CSF1/CXCL1/CXCR3/CXCR5/CX3CR1/LTA/PF4V1/CCL5/TNFRSF10B/CXCL5/IL2RB/XCL1/CXCR2/IL10RA/CCR5/CSF1R/CCR2/CCR7
hsa05150	Staphylococcus aureus infection	88	-0.470938464	-1.467898982	0.006209711	0.035759371	0.02637155	717	tags=19%, list=3%, signal=19%	FPR3/HLA-DQA1/HLA-DQB1/CFD/KRT31/HLA-DRB4/C1S/HLA-DRB5/HLA-DMA/HLA-DOA/HLA-DRB3/HLA-DRB1/KRT23/HLA-DRA/HLA-DPA1/HLA-DPB1/HLA-DMB
hsa05110	Vibrio cholerae infection	49	0.560280646	1.546598508	0.007938943	0.043811918	0.032310081	2674	tags=43%, list=13%, signal=37%	ATP6AP1/ARF1/ATP6V0D1/PDIA4/ACTG1/TCIRG1/ATP6V1B2/PRKACA/ADCY3/ATP6V0B/ATP6V1E1/ATP6V1C1/SEC61A1/ATP6V0A1/ATP6V0E1/ATP6V1H/KDELR1/ERO1A/PLCG2/SEC61A2/SEC61B
hsa05134	Legionellosis	56	0.530779611	1.514882465	0.007771647	0.043811918	0.032310081	1837	tags=34%, list=9%, signal=31%	TLR4/ARF1/CR1L/NLRC4/CR1/HSPA1B/TNF/SAR1A/NAIP/VCP/SAR1B/ITGAM/MYD88/NFKBIA/PYCARD/ITGB2/TLR5/CASP9/TLR2
hsa05415	Diabetic cardiomyopathy	187	0.400702498	1.347664035	0.008001578	0.043811918	0.032310081	3894	tags=34%, list=19%, signal=28%	MAPK14/G6PD/NCF1/GAPDH/GSR/CYBA/GYS1/NCF4/RAC2/CTSD/PPP1CA/SDHA/NDUFS2/MMP9/SDHC/CPT2/COX8A/PIK3CB/NDUFA7/ATP2A3/TGFB1/GSK3B/PRKCD/PDK3/MPC2/NDUFB9/NDUFV2/UQCRC1/SLC25A4/NDUFA11/VDAC3/CYC1/NDUFA4/ATP5F1C/NDUFA13/ATP5F1B/PRKCB/COX5B/ATP5PF/MAPK9/PIK3CD/AGER/NDUFS1/MAPK13/NDUFA10/PDHA1/NFKB1/NDUFB10/PIK3CA/COX7B/COX6B1/COX4I1/NDUFA9/MAPK11/CAMK2G/PTPA/COX6A1/RELA/CPT1B/ATP2A2/NDUFB3/UQCRFS1/TGFBR2/…
hsa04141	Protein processing in endoplasmic reticulum	169	0.422712471	1.406159152	0.008422705	0.045373929	0.033462021	3482	tags=38%, list=17%, signal=32%	TXNDC5/CKAP4/LMAN2/AMFR/RPN1/CAPN1/RRBP1/SIL1/FBXO6/HSPA1B/PDIA4/P4HB/BCAP31/XBP1/SAR1A/OS9/VCP/SEC23B/SAR1B/DDOST/ATF6/PREB/NPLOC4/MAN1B1/EDEM1/EDEM2/DNAJC1/UBXN4/SEC61A1/DNAJC5/STT3A/PRKCSH/SEC24A/RPN2/PDIA6/SELENOS/ERO1A/DNAJB11/DNAJB12/BAK1/UFD1/DERL2/UBE2J1/SEC61A2/STUB1/FBXO2/NSFL1C/SEC61B/UBE2J2/SEC24D/LMAN1L/HSPA1A/MAPK9/SVIP/RNF185/ERLEC1/RAD23B/SSR2/STT3B/UBE4B/SEC13/DERL1/SSR3/DNAJC3
hsa00010	Glycolysis / Gluconeogenesis	67	0.51726771	1.520598227	0.009394186	0.049804098	0.036729149	3313	tags=30%, list=16%, signal=25%	HK3/LDHA/ALDH3B1/ACSS2/ENO1/GAPDH/GPI/PFKL/PGK1/ALDOA/PGM1/GALM/PKM/PGAM1/TPI1/PGM2/PDHA1/DLD/PCK2/ADPGK
