# Supplementary material for: Mitophagy-related genes could facilitate the development of septic shock during immune infiltration
Source: Medicine (Baltimore). 2023 Oct 20;102(42):e35154. doi: 10.1097/MD.0000000000035154 (PMC10589548; doi:10.1097/MD.0000000000035154)
Supplement: Supplementary file 4 [file medi-102-e35154-s004.txt]

probe_id	geneSymbol	moduleColor
A_24_P626850	H6PD	bisque4
A_33_P3231140	ANKRD50	bisque4
A_23_P62932	ATP1B1	bisque4
A_24_P367645	MAP7D2	bisque4
A_33_P3256810	TM4SF4	bisque4
A_24_P497464	SOX9-AS1	bisque4
A_23_P39056	KLK7	bisque4
A_23_P50000	TLCD3A	bisque4
A_33_P3269503	KRT87P	bisque4
A_23_P254989	TRPC5	bisque4
A_23_P352494	RHOXF2	bisque4
A_32_P24140	GAS2	bisque4
A_23_P136986	APOOL	bisque4
A_33_P3335984	TAPT1-AS1	bisque4
A_23_P126677	DNASE2B	bisque4
A_33_P3405103	FLYWCH1	bisque4
A_23_P170959	LMLN	bisque4
A_32_P381957	VN1R4	bisque4
A_23_P90944	SCN7A	bisque4
A_23_P70818	SMO	bisque4
A_23_P164057	MFAP4	bisque4
A_23_P145644	DDC	bisque4
A_23_P14255	GUCY1B2	bisque4
A_33_P3348594	OR8U3	bisque4
A_33_P3886938	GS1-600G8.3	bisque4
A_33_P3318436	YWHAEP7	bisque4
A_33_P3358208	PADI1	bisque4
A_33_P3375636	INSYN2B	bisque4
A_23_P77043	CATSPERB	bisque4
A_33_P3346073	SRL	bisque4
A_33_P3217258	ASZ1	bisque4
A_32_P225659	UTS2B	bisque4
A_33_P3694209	LOC149684	bisque4
A_33_P3361023	C1orf146	bisque4
A_33_P3234197	TRIM45	bisque4
A_23_P345175	CCDC63	bisque4
A_23_P155900	NPFFR2	bisque4
A_33_P3373308	LOC440700	bisque4
A_23_P335981	HOXC12	bisque4
A_33_P3237215	FBXO24	bisque4
A_24_P213120	TRIM64	bisque4
A_23_P25305	ASCL1	bisque4
A_33_P3265429	LOC100130849	bisque4
A_24_P32139	HTR3E	bisque4
A_24_P277934	COL1A2	bisque4
A_23_P9711	HS3ST4	bisque4
A_33_P3419006	GNRHR	bisque4
A_33_P3674029	FAM138D	bisque4
A_33_P3341891	LINC01704	bisque4
A_24_P167970	TBX6	bisque4
A_23_P74778	C1orf54	black
A_24_P365807	EFNB1	black
A_32_P149492	NBPF11	black
A_33_P3250953	SLC35B4	black
A_24_P84880	ACTG1P25	black
A_23_P121676	CXXC4	black
A_23_P331943	TMEM181	black
A_23_P111452	AGAP3	black
A_33_P3220020	GOLGA2P9	black
A_23_P143551	ATP6V1E1	black
A_23_P120472	TFAP2C	black
A_23_P4160	NBR2	black
A_32_P152195	STAC2	black
A_23_P145786	MLXIPL	black
A_24_P89911	NAIF1	black
A_33_P3366053	ADPRH	black
A_23_P138881	ACTN3	black
A_33_P3216467	FAM83E	black
A_33_P3341239	CDK16	black
A_23_P94921	SLC20A2	black
A_24_P118376	CEACAM20	black
A_23_P4922	ZSWIM9	black
A_23_P55688	ZNF416	black
A_23_P90369	TMEM259	black
A_24_P134727	TFAM	black
A_23_P92154	MBD4	black
A_23_P4782	CACNG7	black
A_33_P3702364	SNX24	black
A_23_P205841	MYO9A	black
A_32_P514790	UNK	black
A_24_P274615	ARRDC3	black
A_24_P381604	ITM2B	black
A_24_P213206	ZPR1P1	black
A_23_P152406	CAPNS2	black
A_32_P167076	CAPN14	black
A_23_P258071	RNF113A	black
A_32_P73452	ANO8	black
A_23_P34527	FLAD1	black
A_23_P162336	CNOT2	black
A_23_P416434	JADE2	black
A_23_P310956	COL6A2	black
A_24_P79241	UBOX5	black
A_32_P195719	CENPVL1	black
A_23_P71926	PRKACG	black
A_23_P92520	ANP32C	black
A_23_P358917	CYP3A7	black
A_23_P127394	CRY2	black
A_32_P18470	TCEAL5	black
A_33_P3373446	LOC647264	black
A_33_P3401658	PSG2	black
A_32_P56525	TCAF1	black
A_23_P134139	FABP7	black
A_23_P79231	CREB1	black
A_33_P3351879	LINC01960	black
A_23_P423331	NTNG2	black
A_24_P289795	LINC00302	black
A_23_P130585	CIB3	black
A_33_P3315874	DHX30	black
A_33_P3417950	AKAP8	black
A_33_P3252236	N6AMT1	black
A_33_P3326427	OR4A16	black
A_24_P363745	LRRC14	black
A_23_P104705	SLC29A2	black
A_33_P3265467	GDF5-AS1	black
A_32_P203013	RPS10P7	black
A_33_P3394494	ELP5	black
A_33_P3220663	STAC3	black
A_33_P3290368	EOLA2-DT	black
A_33_P3376292	LINC00862	black
A_33_P3238171	ZDHHC8	black
A_23_P501634	BTN2A1	black
A_24_P647682	TUBBP6	black
A_23_P161218	ANKRD1	black
A_32_P787109	DTHD1	black
A_33_P3241190	XRCC2	black
A_33_P3409944	GNAT2	black
A_23_P149813	RSU1	black
A_33_P3366028	TLDC2	black
A_33_P3248265	LTB	black
A_33_P3375383	SNAPC2	black
A_33_P3391955	LOC101929762	black
A_33_P3362128	PKP4-AS1	black
A_24_P220897	SPATA24	black
A_33_P3329482	PPP1R42	black
A_23_P152262	DPEP1	black
A_23_P102364	NGEF	black
A_23_P211126	DYRK1A	black
A_23_P19778	SLC13A4	black
A_23_P355394	STK32A	black
A_33_P3649715	PLEKHG4B	black
A_33_P3555009	ZNF528-AS1	black
A_24_P709476	LINC01102	black
A_23_P59888	NACA4P	black
A_33_P3354394	KRTAP12-4	black
A_24_P47681	CAND1	black
A_33_P3331188	ARHGAP23	black
A_23_P104224	A1CF	black
A_33_P3334108	ZNF740	black
A_24_P75456	PPIAP80	black
A_23_P127013	TCF7L2	black
A_23_P354175	TMEM129	black
A_33_P3303146	ATG4C	black
A_23_P209129	LAIR2	black
A_23_P211345	TBX1	black
A_24_P96897	SYT6	black
A_33_P3231262	MOCS2-DT	black
A_23_P126869	PADI3	black
A_23_P407206	CLN8	black
A_23_P122508	MUCL3	black
A_23_P2582	HDAC7	black
A_33_P3782529	MIR3936HG	black
A_32_P52519	OTOA	black
A_33_P3259801	PEDS1	black
A_33_P3244317	MESD	black
A_23_P377299	ECE2	black
A_24_P161261	SPDYE2	black
A_33_P3355408	STAU2-AS1	black
A_23_P46982	MMS19	black
A_24_P83738	ASTN2	black
A_23_P408930	OR7E5P	black
A_33_P3377110	CYB561D1	black
A_33_P3213822	KCNK2	black
A_23_P118392	RASD1	black
A_33_P3415124	DNAH10OS	black
A_33_P3379941	HMGXB3	black
A_24_P53150	TRAF7	black
A_23_P76350	GNB3	black
A_33_P3305388	OR8K5	black
A_24_P33508	MARCHF11	black
A_23_P59807	WNT2	black
A_24_P481824	DPY19L4	black
A_23_P99424	TPP2	black
A_23_P416314	PLAAT5	black
A_23_P432545	CRACR2B	black
A_33_P3340385	ZNF43	black
A_24_P160680	CCDC40	black
A_33_P3396776	LINC02903	black
A_24_P182764	ATG4B	black
A_33_P3372979	LINC00294	black
A_23_P45864	TNR	black
A_24_P313418	CCL22	black
A_23_P255701	DRC3	black
A_33_P3334826	LOC100335030	black
A_23_P170839	SEPTIN2	black
A_24_P214552	LINC01565	black
A_33_P3281036	HCG11	black
A_24_P323967	ZNF880	black
A_23_P366726	SLC25A35	black
A_23_P55504	OR3A2	black
A_23_P38813	ZNF320	black
A_23_P429977	KCNQ1	black
A_33_P3244021	MAVS	black
A_33_P3261877	LOC100506639	black
A_33_P3226479	CSN1S2BP	black
A_33_P3311210	BSX	black
A_33_P3315284	KRT74	black
A_32_P66364	PPP1R1C	black
A_33_P3339231	UBN2	black
A_32_P204980	FBXO39	black
A_33_P3375626	DEFB122	black
A_23_P144005	SSUH2	black
A_23_P411947	TEDDM1	black
A_33_P3381393	VAX1	black
A_24_P321766	SERPINA5	black
A_33_P3244728	LRP2	black
A_23_P43095	ZFHX4	black
A_33_P3260193	C1orf141	black
A_33_P3230439	MAPT-IT1	black
A_24_P403561	LRP4	black
A_33_P3407494	FAM205A	black
A_23_P397933	MASP1	black
A_33_P3364089	SLCO1B3	black
A_23_P41114	CSTA	black
A_33_P3376249	S100A2	black
A_23_P23507	OR10T2	black
A_24_P522631	TMEM201	black
A_23_P104583	CORO1B	black
A_33_P3301871	GPT	black
A_23_P397910	CBLC	black
A_23_P48307	PABPC3	black
A_23_P53039	LDHC	black
A_23_P112086	DEFA5	black
A_23_P106016	PRKD1	black
A_33_P3242793	MROH3P	black
A_23_P166823	TNNC1	black
A_33_P3286958	B3GALT2	black
A_33_P3258091	RNPEP	black
A_24_P254762	VENTXP1	black
A_23_P25835	FNTB	black
A_23_P58993	MOCS1	black
A_33_P3367726	BRDTP1	black
A_33_P3420496	SNORA53	black
A_24_P174294	LRRTM4	black
A_23_P145895	TP53TG1	black
A_32_P197825	PLGLB1	black
A_23_P310331	RANBP3	black
A_33_P3334535	GIN1	black
A_23_P13929	NRIP2	black
A_33_P3233814	PRAMEF20	black
A_23_P324304	ALK	black
A_24_P16353	TRIM53AP	black
A_23_P350886	BICRAL	black
A_33_P3232692	IL24	black
A_23_P71073	TWIST1	black
A_24_P15586	THAP5	black
A_32_P327679	MYRF-AS1	black
A_23_P364625	LRRC19	black
A_23_P377434	TNRC18	black
A_23_P58706	SPINK13	black
A_23_P14273	ZFYVE21	black
A_33_P3272105	FLJ38576	black
A_33_P3209170	CXorf51A	black
A_33_P3237542	KRTAP5-8	black
A_23_P114008	TM4SF20	black
A_33_P3365097	ODF2L	black
A_33_P3309034	SEPTIN7P9	black
A_23_P80817	TAGLN3	black
A_24_P18802	VPS18	black
A_23_P65472	RNASE11	black
A_24_P409519	PTPN5	black
A_23_P37068	TRAF3	black
A_33_P3259693	OR6P1	black
A_23_P250251	IFNA2	black
A_33_P3243449	CD70	black
A_23_P351328	PRR30	black
A_33_P3237005	ZFAT-AS1	black
A_24_P403459	IFNA4	black
A_23_P165239	ZNF208	black
A_24_P936014	GNAO1-AS1	black
A_33_P3267330	HAR1B	black
A_23_P88678	TMEM266	black
A_23_P250228	HYAL4	black
A_23_P169154	ERMP1	black
A_32_P223189	SUMO1P3	black
A_23_P168266	TAAR9	black
A_24_P110831	ANO1	black
A_23_P46829	FGF8	black
A_33_P3330712	LOC646813	black
A_33_P3293321	OR6C70	black
A_32_P68097	FAM135B	black
A_23_P171388	TMSB4Y	black
A_23_P114983	TRIM63	black
A_23_P39185	RDH13	black
A_32_P75902	MEIOB	black
A_33_P3240244	C2CD4D	black
A_23_P139919	CHST11	black
A_23_P212756	GRK4	black
A_33_P3238177	ZNF37A	black
A_32_P9543	APOBEC3A	black
A_23_P121120	GPR87	black
A_24_P135748	GRTP1	black
A_23_P38304	CD300LG	black
A_23_P29994	RBPJ	black
A_23_P15889	CBLN2	black
A_33_P3369178	PRG4	black
A_33_P3388453	NANOS2	black
A_33_P3242578	FLRT2-AS1	black
A_33_P3813684	LINC01761	black
A_23_P212119	GALNT15	black
A_33_P3355468	ARHGAP44-AS1	black
A_33_P3253747	CYP1A2	black
A_33_P3222469	OR4K13	black
A_23_P336929	MED29	black
A_33_P3379947	HLA-B	black
A_24_P187056	ANKRD20A12P	black
A_24_P297480	RNF113B	black
A_33_P3893191	DBIL5P2	black
A_33_P3402404	SCN3B	black
A_33_P3326271	OR13C2	black
A_23_P254081	LIAS	black
A_33_P3385516	CBLN4	black
A_23_P34473	RPE65	black
A_33_P3265404	LINC01020	black
A_24_P179467	SLC1A6	black
A_23_P25403	HCFC2	black
A_23_P157920	IFNA16	black
A_23_P432573	MRGPRF	black
A_23_P166884	GNAT1	black
A_24_P202497	TWSG1	black
A_24_P82074	CPSF2	black
A_23_P217277	SLITRK2	black
A_33_P3322484	DDI1	black
A_23_P40307	SNRPB2	black
A_23_P319633	ZDHHC15	black
A_33_P3391375	LANCL3	black
A_24_P415845	LIG4	black
A_33_P3220670	APOOP5	black
A_33_P3333955	MSLNL	black
A_23_P25587	CNMD	black
A_33_P3290296	BBIP1	black
A_23_P360302	GUCY2F	black
A_23_P317729	SP7	black
A_33_P3297946	ACTG1P17	black
A_23_P230	TTC4	black
A_33_P3379816	SMYD1	black
A_23_P157914	MAMDC2	black
A_23_P100203	HSBP1	black
A_33_P3225567	TRMT2B	black
A_24_P349616	UBTF	black
A_24_P111406	CFHR5	black
A_23_P10121	SFRP1	black
A_24_P363100	RGMB	black
A_23_P169117	RRAGA	black
A_33_P3373358	GJC1	black
A_32_P234926	BANF2	black
A_23_P311901	ATP10B	black
A_33_P3424516	OR51M1	black
A_33_P3272402	ADAD2	black
A_33_P3212909	ZFHX2	black
A_23_P347528	TFCP2	black
A_33_P3332166	PRSS38	black
A_23_P36882	NTS	black
A_33_P3220723	TMEM131L	black
A_33_P3417459	SCARNA9L	black
A_33_P3235330	MTMR3	black
A_23_P365817	PPP1R14B	black
A_23_P94902	KCTD8	black
A_33_P3784283	JAK1	black
A_33_P3231820	ASTL	black
A_33_P3315470	LINC01018	black
A_23_P6561	EBLN2	black
A_24_P63468	AGXT2	black
A_24_P329635	TSC1	black
A_23_P432013	ZPLD1	black
A_33_P3720733	LINC02181	black
A_24_P385280	ALDH9A1	black
A_33_P3212860	AMTN	black
A_33_P3390122	GIPC2	black
A_23_P25150	HOXC9	black
A_33_P3337415	GNAL	black
A_23_P369485	TENM3-AS1	black
A_33_P3240752	CLDN18	black
A_33_P3888485	BCO2	black
A_33_P3382291	UXT-AS1	black
A_24_P321581	SLC38A4	black
A_33_P3378707	LOC646214	black
A_23_P138938	PGR	black
A_32_P1533	LOC202181	black
A_23_P4850	ZNF625	black
A_23_P138194	NCF2	black
A_33_P3492042	LINC00307	black
A_23_P132079	C21orf62	black
A_32_P401091	CDY2A	black
A_23_P102258	MRPL53	black
A_23_P121586	HERC3	black
A_33_P3212754	NUTM2F	black
A_23_P82099	NOX3	black
A_23_P201687	HES2	black
A_23_P48495	TCL1B	black
A_23_P38735	CDH19	black
A_23_P385199	EPHA10	black
A_23_P74391	OPN3	black
A_33_P3337627	TRPC6	black
A_23_P353056	C2CD2L	black
A_33_P3408320	CERS1	black
A_33_P3484806	NSMCE1-DT	black
A_23_P115246	FCN3	black
A_33_P3392123	PCED1B-AS1	black
A_32_P41604	F5	black
A_23_P13493	OR51E1	black
A_33_P3305373	OR8K1	black
A_23_P163306	CGNL1	black
A_23_P96158	KRT17	black
A_32_P352743	TAFA3	black
A_33_P3826751	DKFZp451B082	black
A_33_P3249314	GTF2IRD1P1	black
A_23_P353316	SMURF1	black
A_33_P3396344	PDCD6P1	black
A_32_P28402	LRRC37BP1	black
A_23_P106656	CA7	black
A_33_P3270485	CBX6	black
A_23_P200216	MAGOH	black
A_33_P3423853	CRMA	black
A_33_P3222635	XGY2	black
A_33_P3374678	TMPRSS11D	black
A_33_P3317725	LINC00243	black
A_23_P91250	ZNF334	black
A_23_P357966	PCMTD1	black
A_23_P28042	ZNF737	black
A_23_P71328	MATN2	black
A_24_P16249	ZNF479	black
A_33_P3348569	OR9G4	black
A_24_P68088	TCAM1P	black
A_33_P3275968	SEL1L	black
A_23_P101342	ATG4D	black
A_32_P355943	RGSL1	black
A_33_P3419865	NIPBL-DT	black
A_33_P3232508	SMARCB1	black
A_23_P346884	RBPJL	black
A_23_P122563	PFDN6	black
A_33_P3365805	CLN5	black
A_23_P355439	H2AC1	black
A_33_P3275390	GAL3ST3	black
A_23_P418413	OXSR1	black
A_23_P355993	ZNF614	black
A_23_P111402	RSPO3	black
A_33_P3345041	SATB2-AS1	black
A_24_P75157	TCP10L3	black
A_23_P251232	TTTY14	black
A_23_P393686	TDRP	black
A_32_P492524	GALNT13	black
A_33_P3361546	TFAP2A	black
A_24_P88696	SCG2	black
A_33_P3371381	ANKDD1B	black
A_24_P358554	BCAN	black
A_23_P70102	SLC36A2	black
A_33_P3534905	FLJ42969	black
A_33_P3876414	SMG6-IT1	black
A_23_P120953	SERHL2	black
A_24_P416961	ARVCF	black
A_33_P3345683	OR8B12	black
A_24_P23245	NDUFA6	black
A_23_P118158	HS3ST2	black
A_24_P924862	RAPH1	black
A_33_P3723600	TYRO3P	black
A_24_P24770	SLC9C1	black
A_23_P254120	FBXO9	black
A_33_P3278137	RPL31P11	black
A_33_P3358158	CRYBB2P1	black
A_33_P3265606	GCLM	black
A_33_P3392447	BCL10	black
A_33_P3807268	DNAJA1P5	black
A_23_P127418	MTNR1B	black
A_33_P3411388	UNCX	black
A_24_P66932	LOC729080	black
A_33_P3394140	ZMIZ1-AS1	black
A_33_P3345831	TECRL	black
A_23_P416238	MS4A6E	black
A_33_P3270295	FRS3	black
A_23_P15564	AMZ2	black
A_33_P3305458	ATF6B	black
A_32_P88719	RAB40AL	black
A_32_P228501	CDC26	black
A_32_P103669	GOLGA6C	black
A_23_P366983	TRHDE	black
A_23_P87964	ESD	black
A_33_P3263664	KRTAP6-2	black
A_23_P143857	LRRC3B	black
A_23_P72527	ADAM18	black
A_24_P925635	SEPTIN7P2	black
A_23_P63980	LRFN4	black
A_23_P14649	ANP32A-IT1	black
A_23_P53866	COG6	black
A_33_P3359368	DHRS4L1	black
A_23_P254816	TCF15	black
A_24_P186539	CD209	black
A_24_P301629	ZNF155	black
A_33_P3321871	ACTE1P	black
A_24_P400376	CHCHD2	black
A_33_P3300610	OR7G2	black
A_23_P126649	PGBD5	black
A_23_P145711	SUGCT	black
A_33_P3314813	C11orf94	black
A_24_P182892	SLC19A3	black
A_33_P3225696	ZNF526	black
A_23_P150510	MED19	black
A_24_P360529	PDE7A	black
A_33_P3307955	ABCD3	black
A_23_P64712	TCTN2	black
A_33_P3337719	LOC100134868	black
A_33_P3214066	NBAT1	black
A_23_P77048	SLC25A29	black
A_33_P3412678	DEFB112	black
A_24_P192805	CARD17	black
A_23_P360542	LINC00470	black
A_33_P3252989	ZSWIM8	black
A_33_P3368695	HES7	black
A_24_P296254	ARHGAP11A	black
A_33_P3299639	OR1L8	black
A_23_P6201	LIPI	black
A_24_P110365	KLHDC4	black
A_24_P89971	SURF4	black
A_33_P3310047	SHROOM4	black
A_24_P357535	OR7A10	black
A_23_P86710	FRMPD2	black
A_33_P3213149	TPTEP1	black
A_33_P3408844	LINC03009	black
A_32_P167239	AFAP1L1	black
A_23_P377411	PARGP1	black
A_23_P153855	ZNF492	black
A_32_P105825	MPPED2	black
A_23_P85180	TMEM187	black
A_24_P367242	KRTAP19-1	black
A_23_P83736	ING2	black
A_23_P205098	PDS5B	black
A_33_P3266484	OR13F1	black
A_33_P3221373	LOC102724804	black
A_32_P185637	COL20A1	black
A_23_P41599	PCDHB8	black
A_24_P940006	EFNB3	black
A_23_P68167	CNGA3	black
A_33_P3209522	SLFN5	black
A_23_P211504	KDELR3	black
A_33_P3337044	SLC2A6	black
A_23_P93282	H3C12	black
A_23_P1585	ESRRA	black
A_24_P44596	MON1B	black
A_33_P3336240	DEFB109A	black
A_24_P824592	RBMX	black
A_33_P3349646	PCDH7	black
A_24_P88031	C8orf33	black
A_24_P259154	TUBA3FP	black
A_23_P205697	DLST	black
A_24_P140608	HBEGF	black
A_23_P75839	TSG101	black
A_23_P150590	SLC22A9	black
A_23_P252981	ACE2	black
A_32_P144342	PARP4	black
A_32_P107282	CBY3	black
A_33_P3337267	NRARP	black
A_24_P354496	WWC2-AS2	black
A_23_P170088	EXD3	black
A_23_P422718	POLH	black
A_33_P3227231	LOC155060	black
A_33_P3399373	TPRA1	black
A_23_P95050	ARFIP1	black
A_24_P131589	CD86	black
A_23_P141624	KRTAP1-1	black
A_33_P3416387	RNU105C	black
A_32_P224666	CAPZA2	black
A_24_P320759	PRKRIP1	black
A_23_P344481	STOX1	black
A_23_P25097	LLPH	black
A_33_P3647427	ZNF29P	black
A_24_P162226	RIMBP2	black
A_24_P943894	SCUBE3	black
A_33_P3299829	POLR2E	black
A_24_P358054	CTAGE10P	black
A_33_P3385006	SLC39A5	black
A_33_P3231252	NHLH2	black
A_23_P4592	SIGLEC6	black
A_23_P105524	PLCZ1	black
A_23_P83234	ZBTB6	black
A_23_P46584	C1orf105	black
A_33_P3274754	EOLA1-DT	black
A_23_P2066	APIP	black
A_33_P3407700	TMEM192	black
A_23_P327562	LHX9	black
A_23_P321223	PMCH	black
A_33_P3344414	OR8J3	black
A_24_P261750	KERA	black
A_24_P329424	CYP11B1	black
A_23_P393025	SPATA4	black
A_33_P3316475	DEFB132	black
A_23_P130259	GUCY2D	black
A_32_P437041	ZSWIM2	black
A_23_P16834	FNDC4	black
A_33_P3413815	LAMB2P1	black
A_33_P3256532	RBM48	black
A_33_P3867461	TEX41	black
A_23_P45592	TTTY8	black
A_32_P396186	TRIM66	black
A_32_P24372	TBC1D3B	black
A_33_P3239644	LOC645188	black
A_23_P31124	COL21A1	black
A_24_P4877	ZCRB1	black
A_23_P692	KCND3	black
A_23_P254863	NIM1K	black
A_33_P3364180	FGD5	black
A_23_P204640	NANOG	black
A_23_P1740	NCAM1	black
A_33_P3343106	ETV2	black
A_33_P3258206	OR6N2	black
A_23_P115762	ECD	black
A_23_P58819	RANBP17	black
A_24_P697685	ESYT3	black
A_33_P3257020	MZF1-AS1	black
A_33_P3272483	ARFGAP2	black
A_24_P626981	NUDT16L2P	black
A_33_P3410831	LOC729609	black
A_33_P3273623	CCL21	black
A_33_P3229042	OR52N1	black
A_33_P3269408	FOXI2	black
A_33_P3305810	MYORG	black
A_23_P58606	CCNG1	black
A_33_P3645505	LOC340512	black
A_33_P3252381	PCA3	black
A_24_P154573	ZBTB49	black
A_23_P332246	ATOH1	black
A_32_P113066	LRAT	black
A_23_P89812	CNDP2	black
A_33_P3242632	PRSS40A	black
A_23_P45579	HSFY2	black
A_23_P136623	ADCY5	black
A_33_P3336700	SHROOM3	black
A_23_P111737	RAMP3	black
A_23_P70445	H3C6	black
A_23_P213857	C7	black
A_33_P3334773	MYOD1	black
A_33_P3294645	STYXL2	black
A_23_P118675	HOXB1	black
A_33_P3232290	NPS	black
A_23_P200579	CELA3B	black
A_33_P3372004	IGSF6	black
A_24_P298545	ZNF257	black
A_23_P106874	PMFBP1	black
A_23_P154420	HOXD12	black
A_33_P3419938	VHL	black
A_33_P3380797	FGF3	black
A_33_P3310246	LINC01446	black
A_33_P3239467	LINC00479	black
A_23_P59877	FABP5	black
A_24_P61772	TBC1D27P	black
A_24_P411815	MPLKIP	black
A_23_P81018	PDHA2	black
A_33_P3397670	CSPG4P1Y	black
A_24_P229536	MIR99AHG	black
A_24_P205036	ZNF676	black
A_33_P3246028	DCDC2B	black
A_23_P10936	KRTAP4-1	black
A_33_P3404744	KIAA1958	black
A_24_P388433	PPP2R3A	black
A_24_P44992	ZNF663P	black
A_33_P3234984	IFT81	black
A_24_P203134	DCAF12L1	black
A_33_P3264072	LOC100128593	black
A_24_P317450	OSTCP1	black
A_23_P346813	PAK3	black
A_23_P402919	TENT5D	black
A_23_P64990	RAD52	black
A_33_P3385765	ZNF763	black
A_33_P3376080	OR1J1	black
A_23_P55586	CDH20	black
A_24_P186065	DHFR2	black
A_33_P3332690	SUZ12P1	black
A_23_P116587	OMP	black
A_33_P3395146	LOC646762	black
A_23_P111662	ABCB5	black
A_33_P3219697	ANKRD45	black
A_33_P3254390	CERKL	black
A_23_P93960	PRSS37	black
A_33_P3306834	ZNF826P	black
A_23_P350059	PFN1P2	black
A_24_P690811	ASPDH	black
A_33_P3273000	PTK2B	black
A_23_P89649	KRTAP3-3	black
A_23_P72096	IL1A	black
A_24_P924611	ADGRE4P	black
A_23_P80684	PHF7	black
A_23_P114314	CDX4	black
A_23_P364837	VPS13D	black
A_33_P3587611	RPL36AP33	black
A_33_P3272508	MRPL57	black
A_23_P301942	NPPC	black
A_23_P95923	ZNF562	black
A_24_P167496	PUS7L	black
A_23_P130677	ANGPTL8	black
A_23_P18055	ERC2-IT1	black
A_23_P83579	ARNT2	black
A_33_P3240560	GRIP2	black
A_24_P100613	LAMA1	black
A_23_P212423	XYLB	black
A_24_P48057	IRX5	black
A_24_P207995	L1CAM	black
A_23_P109907	ILDR1	black
A_33_P3432135	EPHA1-AS1	black
A_23_P141459	GIP	black
A_24_P342807	SLC30A6	black
A_33_P3875565	LINC01432	black
A_23_P500010	KLK12	black
A_33_P3266739	LINC01235	black
A_23_P252388	SPEF2	black
A_23_P370574	KIR3DL3	black
A_23_P104762	YAP1	black
A_33_P3421219	DHX9-AS1	black
A_23_P44648	ADAMTS12	black
A_23_P26314	ZNF319	black
A_33_P3389673	OR5A2	black
A_23_P97112	SELE	black
A_23_P164022	MYO1C	black
A_23_P6596	HES1	black
A_23_P80295	SYN3	black
A_23_P347777	SYCP2L	black
A_33_P3248519	SMC4	black
A_23_P148410	FTHL17	black
A_24_P58488	C2orf73	black
A_33_P3718352	LINC00858	black
A_23_P127613	TRAPPC4	black
A_32_P14582	C3P1	black
A_24_P365015	HOXB13	black
A_33_P3258146	LINC02881	black
A_33_P3279059	RIPK1	black
A_33_P3300237	DNMBP-AS1	black
A_23_P65240	COL4A1	black
A_33_P3377100	GHRH	black
A_23_P359854	BEND3	black
A_23_P423427	FAM171B	black
A_23_P137381	ID3	black
A_33_P3807006	LOC349160	black
A_33_P3285585	LINC01567	black
A_23_P157404	AP1S1	black
A_24_P136161	HNRNPCL1	black
A_33_P3754922	RNU11	black
A_32_P88635	NBPF3	black
A_24_P9321	H3C11	black
A_23_P120170	TIGD1	black
A_33_P3292179	ABCA9	black
A_33_P3349746	OR4K2	black
A_33_P3816266	NEK2-DT	black
A_33_P3277752	ANKRD23	black
A_33_P3295518	KRTAP26-1	black
A_33_P3320393	MRPS16	black
A_33_P3216433	TPM3P9	black
A_32_P346172	WDR88	black
A_23_P149427	CAPN9	black
A_33_P3209476	CCM2	black
A_23_P1186	C1QL3	black
A_33_P3248863	KRBA2	black
A_33_P3245006	TKFC	black
A_23_P166027	SPO11	black
A_23_P50031	OR3A1	black
A_32_P539109	BPIFB6	black
A_23_P39356	FFAR1	black
A_23_P216812	CDKN2B	black
A_33_P3352517	ACOT6	black
A_33_P3351934	MSTO2P	black
A_23_P61707	HPSE2	black
A_33_P3283231	YY2	black
A_24_P3461	MORF4	black
A_24_P208998	TRIM23	black
A_33_P3375259	LINC01165	black
A_33_P3384202	OR8D4	black
A_33_P3812027	LOC414300	black
A_33_P3400263	CHRAC1	black
A_24_P41021	FBXO33	black
A_33_P3340666	KRTAP19-5	black
A_23_P318904	SERTAD4	black
A_23_P94403	TYRP1	black
A_32_P234145	SHC4	black
A_32_P11096	ZCCHC13	black
A_24_P417526	FRG1BP	black
A_23_P201386	DDAH1	black
A_33_P3743508	LOC158435	black
A_33_P3358005	CT75	black
A_32_P737629	TTTY7	black
A_33_P3504002	LINC01299	black
A_23_P328074	SALL1	black
A_33_P3650491	LMCD1-AS1	black
A_32_P34920	FOXD1	black
A_33_P3587376	SNAR-A3	black
A_33_P3772739	LINC00309	black
A_23_P130359	ARHGAP28	black
A_24_P323114	ANXA2P3	black
A_23_P341503	APRG1	black
A_24_P922357	C22orf39	black
A_33_P3329043	FOXF2-DT	black
A_33_P3383296	OR6C6	black
A_23_P157793	CA9	black
A_23_P1173	HABP2	black
A_23_P327499	LHFPL1	black
A_23_P356965	CCDC57	black
A_33_P3392537	TK2	black
A_33_P3313929	CCR6	black
A_24_P313109	UFM1	black
A_33_P3811233	LOC574538	black
A_33_P3271156	SPOCK3	black
A_23_P129291	TGM5	black
A_33_P3329984	GGN	black
A_23_P42397	PRSS35	black
A_23_P155463	LRRC2	black
A_33_P3244478	ACVR2B-AS1	black
A_33_P3324333	FLJ43315	black
A_33_P3358163	NPAP1	black
A_23_P434890	CARD10	black
A_24_P349274	OR4X2	black
A_24_P331779	RSPH4A	black
A_23_P126706	ANGPTL1	black
A_23_P334328	LAMB4	black
A_24_P382187	IGFBP4	black
A_33_P3477521	PICART1	black
A_33_P3762733	D21S2088E	black
A_33_P3295358	ANGPTL4	black
A_23_P61508	CHRNA9	black
A_33_P3296858	ZNF37BP	black
A_23_P3193	GOLGA5	black
A_23_P85604	WDR26	black
A_33_P3210492	C1QTNF4	black
A_23_P385500	RNF166	black
A_24_P92367	YDJC	black
A_33_P3254811	C3orf70	black
A_33_P3327822	SH3BGR	black
A_33_P3224426	LINC02714	black
A_33_P3341901	TSR2	black
A_33_P3388486	SOD2-OT1	black
A_24_P207828	LCE2B	black
A_24_P298716	FAM197Y2	black
A_23_P360354	FAM81B	black
A_23_P19650	VIP	black
A_23_P257043	GEM	black
A_23_P310410	CD1E	black
A_23_P211584	SMDT1	black
A_23_P70278	ROS1	black
A_23_P152605	GSDMA	black
A_33_P3451458	LINC01617	black
A_33_P3220437	TNFAIP8L1	black
A_33_P3787904	TOB1-AS1	black
A_33_P3510322	LOC101927827	black
A_23_P131990	VSX1	black
A_33_P3336422	ZBED5-AS1	black
A_24_P206776	CRYAB	black
A_33_P3625172	EDRF1-DT	black
A_24_P113131	TSPOAP1	black
A_33_P3279167	NBPF7P	black
A_23_P65629	KCNK10	black
A_33_P3490794	LINC00924	black
A_33_P3239267	INKA1	black
A_33_P3293598	LINC00410	black
A_33_P3235420	RASSF6	black
A_32_P235159	MSL3P1	black
A_24_P255114	OR5P1P	black
A_23_P82588	FMC1	black
A_33_P3266489	OR13H1	black
A_33_P3283320	OR6F1	black
A_33_P3420680	NEUROG1	black
A_23_P303181	SPHK2	black
A_23_P28139	SCTR	black
A_23_P58788	CDX1	black
A_23_P43613	NDUFB6	black
A_24_P208825	MUC4	black
A_23_P71480	DEFB1	black
A_33_P3369975	OR2L3	black
A_23_P29985	TRMT44	black
A_23_P110319	CWH43	black
A_24_P43723	GJC3	black
A_23_P35309	TAF5L	black
A_33_P3290139	ASB15	black
A_33_P3362178	PROX2	black
A_23_P35414	PPP1R3C	black
A_33_P3322085	ZNF554	black
A_24_P59236	RESP18	black
A_24_P772488	PLXNA4	black
A_33_P3214466	MESP1	black
A_24_P338788	CSNK1A1L	black
A_23_P323823	H2BC1	black
A_23_P320846	DEFB125	black
A_33_P3847539	LINC01483	black
A_33_P3269670	ARHGEF33	black
A_33_P3400688	SLC24A5	black
A_33_P3327697	LOC145474	black
A_23_P123424	CHRNB3	black
A_23_P71316	RBPMS	black
A_23_P114423	RGN	black
A_32_P58699	LRRC63	black
A_33_P3262660	HSFY1P1	black
A_23_P160968	LAMC2	black
A_23_P216434	ECM2	black
A_23_P203391	ASRGL1	black
A_33_P3445679	LINC00548	black
A_33_P3648417	SNORA55	black
A_24_P416131	COTL1	black
A_33_P3667484	ACTG1P4	black
A_23_P401568	MAT2A	black
A_23_P66635	CCL11	black
A_23_P101671	ATCAY	black
A_33_P3218178	SLC25A53	black
A_24_P417596	FLYWCH2	black
A_24_P408801	ZNF587B	black
A_23_P145817	MALSU1	black
A_24_P342312	TENM4	black
A_24_P238131	SUSD5	black
A_33_P3524912	LOC283038	black
A_32_P60065	F2RL2	black
A_33_P3368339	NUTM2G	black
A_33_P3251640	LINC00663	black
A_33_P3414574	DNAJA2	black
A_33_P3323842	BDNF-AS	black
A_23_P127891	BDNF	black
A_23_P133359	ZFP2	blue
A_23_P252541	RAB7B	blue
A_33_P3315134	DIRC3	blue
A_23_P201319	DISP1	blue
A_24_P390070	SRSF9	blue
A_33_P3286352	TMEM254-AS1	blue
A_32_P118568	RFPL1S	blue
A_24_P23921	C17orf98	blue
A_33_P3390017	LINC02915	blue
A_23_P430718	SPATA19	blue
A_23_P132826	SERPINI2	blue
A_32_P83845	HEY1	blue
A_23_P151895	CILP	blue
A_33_P3352304	XAGE-4	blue
A_24_P119131	TMEM120B	blue
A_33_P3339336	FAM86FP	blue
A_23_P152082	SPTBN5	blue
A_33_P3452287	LINC00316	blue
A_23_P417014	ZNF311	blue
A_33_P3234202	DNASE1L3	blue
A_33_P3615922	CFAP69	blue
A_33_P3341269	LGALS17A	blue
A_23_P213699	NRG2	blue
A_24_P196384	ARPIN	blue
A_24_P374516	TMSB4X	blue
A_23_P428887	KLHL34	blue
A_24_P139665	HPCAL4	blue
A_23_P69154	GASK1A	blue
A_23_P12357	CRB1	blue
A_33_P3358779	OR9Q2	blue
A_23_P51587	RGS7	blue
A_33_P3404453	AOX2P	blue
A_33_P3326927	ZNF19	blue
A_33_P3289960	LINC00222	blue
A_33_P3798989	LOC399975	blue
A_33_P3323564	LINC00607	blue
A_23_P427502	ZNRF3	blue
A_33_P3367196	CNTNAP2	blue
A_33_P3333054	SYBU	blue
A_24_P226970	ZNF365	blue
A_33_P3218960	CACNA1H	blue
A_24_P272225	ASH1L-AS1	blue
A_33_P3296119	CCDC169	blue
A_23_P381746	ASXL3	blue
A_33_P3213665	LINC02458	blue
A_33_P3256760	HOXB-AS3	blue
A_23_P144778	CKMT2	blue
A_33_P3346083	DCDC1	blue
A_23_P39647	SLC4A3	blue
A_33_P3459345	LOC442497	blue
A_24_P108863	SCML1	blue
A_33_P3644503	LINC01734	blue
A_33_P3240693	THSD4	blue
A_32_P69849	BEX5	blue
A_23_P133904	MCCD1	blue
A_24_P390060	IQCD	blue
A_23_P102611	CCN5	blue
A_23_P115215	VPS72	blue
A_24_P108779	KCTD17	blue
A_33_P3214879	KPNA1	blue
A_23_P4545	MRO	blue
A_33_P3278205	BAALC-AS1	blue
A_23_P98616	SLC22A6	blue
A_23_P207582	CCL16	blue
A_24_P401830	MATN1-AS1	blue
A_33_P3305780	CCNI2	blue
A_24_P38290	TAC1	blue
A_23_P128254	SLCO1B1	blue
A_33_P3316721	SLC22A12	blue
A_23_P146146	ATP6V0D2	blue
A_23_P171095	USP27X	blue
A_23_P211417	RFPL1	blue
A_33_P3411291	DGKE	blue
A_33_P3377239	LCDR	blue
A_24_P255100	CFAP95	blue
A_23_P69699	NPY1R	blue
A_33_P3241779	TUBB7P	blue
A_32_P28223	TSKU-AS1	blue
A_23_P71880	SPINK4	blue
A_23_P409489	DNTT	blue
A_23_P7783	KDM3B	blue
A_32_P58872	GSG1L	blue
A_32_P43465	ZNF182	blue
A_33_P3403053	LINC03006	blue
A_33_P3252539	HIGD1C	blue
A_23_P213893	MEGF10	blue
A_32_P384562	CROCCP3	blue
A_33_P3230698	KIF1A	blue
A_33_P3345350	DRGX	blue
A_24_P118052	TPTE2	blue
A_23_P208198	ZNF577	blue
A_24_P250765	PRKG1	blue
A_23_P119344	TEAD2	blue
A_23_P76322	PIK3C2G	blue
A_23_P350808	UNC80	blue
A_23_P148389	GPR101	blue
A_33_P3414207	RAP2C-AS1	blue
A_23_P390726	TTC23L	blue
A_33_P3664161	TMEM247	blue
A_23_P147311	ACTRT1	blue
A_33_P3400302	TTTY18	blue
A_33_P3585328	LINC00870	blue
A_33_P3816280	LINC02135	blue
A_23_P74068	MSH4	blue
A_33_P3246528	ODAD1	blue
A_23_P141092	TFAP4	blue
A_23_P395464	ZNF582	blue
A_23_P139682	PZP	blue
A_23_P15619	PRAC1	blue
A_24_P160380	PDLIM2	blue
A_24_P353103	ZNF599	blue
A_33_P3263212	LRRC7	blue
A_24_P115651	ENKUR	blue
A_23_P44665	ADAM32	blue
A_23_P123622	NPR2	blue
A_33_P3289701	OR2T12	blue
A_33_P3390327	OR6C76	blue
A_23_P63736	LINC00839	blue
A_23_P94552	CEMIP2	blue
A_33_P3348714	FGF9	blue
A_33_P3376541	STARD7-AS1	blue
A_23_P112327	OBP2A	blue
A_33_P3260680	OR2T4	blue
A_23_P156408	LINC00472	blue
A_23_P251268	LINC00852	blue
A_23_P35977	PDZD3	blue
A_23_P47340	DSCAML1	blue
A_33_P3241090	OR6Q1	blue
A_23_P502081	MAGEC3	blue
A_23_P76684	RTN3	blue
A_23_P350512	ADAM12	blue
A_23_P81529	ISL1	blue
A_24_P331675	TSBP1	blue
A_23_P140074	PROZ	blue
A_33_P3254096	PI15	blue
A_33_P3251073	TMEM52	blue
A_23_P13701	TMBIM4	blue
A_33_P3221783	TSLP	blue
A_24_P182254	AMELY	blue
A_33_P3451508	CCDC26	blue
A_23_P87727	CAPZA3	blue
A_24_P161813	LOC441666	blue
A_24_P522998	ERICH3	blue
A_23_P421401	PDGFRB	blue
A_33_P3607600	SNORA80A	blue
A_24_P932339	LINC01346	blue
A_23_P157527	LRRCC1	blue
A_23_P329340	DNAH3	blue
A_24_P365180	DSEL	blue
A_23_P209430	ALS2	blue
A_32_P163805	LINC00301	blue
A_32_P174164	SEPTIN7P11	blue
A_33_P3381077	OR10S1	blue
A_23_P130056	LYZL6	blue
A_23_P85082	RHOXF1	blue
A_23_P94397	OMD	blue
A_23_P13195	OR8G1	blue
A_33_P3226755	FLNA	blue
A_33_P3216694	HIVEP3	blue
A_23_P77908	SLC47A2	blue
A_23_P1352	SFRP5	blue
A_23_P386973	TFAP2D	blue
A_33_P3371360	METTL24	blue
A_23_P101505	KLK11	blue
A_32_P226186	KIAA1549	blue
A_33_P3318681	TMC3	blue
A_33_P3253538	LRRC14B	blue
A_33_P3256952	EGLN3	blue
A_23_P56938	REL	blue
A_24_P677642	FAM21EP	blue
A_33_P3468365	LINC00971	blue
A_33_P3302165	ABHD8	blue
A_33_P3253476	NBPF25P	blue
A_23_P106391	THAP10	blue
A_33_P3226620	AIPL1	blue
A_33_P3332180	RBP3	blue
A_23_P155539	POU1F1	blue
A_33_P3219865	LINC02092	blue
A_33_P3343790	OR11L1	blue
A_33_P3276653	SPANXN1	blue
A_33_P3308347	ADAMTS8	blue
A_33_P3256505	ADAM3A	blue
A_33_P3556154	LINC02825	blue
A_23_P423108	TDRD10	blue
A_23_P258018	MYL5	blue
A_23_P31143	TPD52L1	blue
A_23_P167349	GC	blue
A_32_P158355	ALG1L	blue
A_23_P145555	MLIP	blue
A_33_P3348184	LOC284788	blue
A_23_P310372	IFNK	blue
A_24_P113264	FBXO27	blue
A_33_P3402868	GRIN2D	blue
A_23_P17438	EDN3	blue
A_33_P3272808	PTCD3	blue
A_23_P5968	SEMG2	blue
A_23_P92650	SLC25A2	blue
A_23_P95060	EPHB3	blue
A_32_P94001	CIBAR1P2	blue
A_33_P3379886	FGF2	blue
A_33_P3480561	AKR1E2	blue
A_33_P3359022	IRGC	blue
A_33_P3290239	DUOXA1	blue
A_33_P3253583	OR8B4	blue
A_32_P536872	TDRD5	blue
A_32_P96036	MEX3A	blue
A_33_P3373343	ARSH	blue
A_23_P160297	C1orf94	blue
A_33_P3420545	KCNV1	blue
A_23_P414312	KNDC1	blue
A_23_P9614	NDUFA4L2	blue
A_23_P167920	DLL1	blue
A_33_P3223898	PRSS45P	blue
A_23_P59051	SLC17A2	blue
A_23_P318420	CTTNBP2NL	blue
A_23_P330908	DERL1	blue
A_23_P210164	HOXD8	blue
A_24_P286951	PLEKHS1	blue
A_23_P93938	NACAD	blue
A_23_P93269	ZNF165	blue
A_23_P155755	CXCL6	blue
A_23_P16354	ZNF382	blue
A_33_P3230841	DUSP29	blue
A_23_P389532	SLC35G3	blue
A_24_P291426	REV1	blue
A_23_P62881	SGIP1	blue
A_23_P380010	STARD9	blue
A_23_P420218	CACNG8	blue
A_24_P288779	XAGE5	blue
A_33_P3232498	PCARE	blue
A_23_P109785	NR1I2	blue
A_33_P3281191	NID1	blue
A_33_P3215043	HEPHL1	blue
A_23_P73170	NDST3	blue
A_32_P890614	RPL26L1-AS1	blue
A_23_P81898	UBD	blue
A_33_P3379811	LINC02909	blue
A_23_P257478	CYP21A2	blue
A_32_P204376	ANKRD20A2P	blue
A_23_P385067	CLIC6	blue
A_24_P336510	CFHR1	blue
A_24_P391868	CPLX2	blue
A_23_P31407	AGR2	blue
A_33_P3234515	LINC00668	blue
A_23_P29394	ATP13A4	blue
A_24_P261417	DKK3	blue
A_33_P3422043	PRSS48	blue
A_33_P3370944	RAX	blue
A_23_P91552	FTCD	blue
A_23_P435636	DAND5	blue
A_24_P252364	NRCAM	blue
A_23_P66858	KRTAP17-1	blue
A_23_P202894	ACRV1	blue
A_24_P380311	CAMK2A	blue
A_23_P45365	COL4A5	blue
A_23_P90790	METAP1D	blue
A_33_P3766913	DEFA10P	blue
A_33_P3209386	TXNDC17	blue
A_33_P3265244	OR6V1	blue
A_23_P342024	LINC00896	blue
A_33_P3337144	ZNF704	blue
A_23_P431252	KBTBD8	blue
A_23_P148463	CUL4B	blue
A_23_P151529	C14orf132	blue
A_23_P369343	KLK8	blue
A_33_P3251492	LY6E-DT	blue
A_33_P3375516	EIF4E1B	blue
A_23_P256047	ANKEF1	blue
A_24_P49106	TCEAL7	blue
A_23_P48816	SLC28A2	blue
A_24_P348594	UPK3A	blue
A_23_P307570	ABCC13	blue
A_32_P130788	SAMD13	blue
A_32_P170621	CASC2	blue
A_23_P131208	NR4A2	blue
A_23_P360924	CLDN17	blue
A_23_P84836	NPEPPS	blue
A_23_P375372	FGA	blue
A_33_P3814473	TMSB4XP1	blue
A_23_P38732	CDH2	blue
A_24_P88801	NPHP1	blue
A_24_P650396	TMEM225	blue
A_23_P21943	SAGE1	blue
A_23_P368718	SPRYD7	blue
A_23_P169993	ADCY8	blue
A_23_P115124	TRIM11	blue
A_24_P359441	CRYBB3	blue
A_33_P3230414	ZNF774	blue
A_23_P317450	DNAJB3	blue
A_33_P3385696	OR52D1	blue
A_23_P381017	METTL27	blue
A_23_P10743	PDE6B	blue
A_23_P322756	TET1	blue
A_33_P3296427	LINC01139	blue
A_24_P389608	PROSER2	blue
A_24_P827	SUPT3H	blue
A_23_P146274	STMN2	blue
A_24_P143301	KAAG1	blue
A_33_P3233956	MAMDC2-AS1	blue
A_33_P3385436	PLAC8L1	blue
A_24_P280328	TTTY3	blue
A_33_P3628675	FAM86B1	blue
A_32_P78059	MYO1H	blue
A_24_P49427	NYAP2	blue
A_33_P3235262	PIP5KL1	blue
A_33_P3291097	BCAM	blue
A_24_P263284	CSMD2	blue
A_23_P348524	LKAAEAR1	blue
A_23_P430902	MORN4	blue
A_33_P3388067	ZNF735	blue
A_32_P10936	CDH12	blue
A_24_P266019	MTNR1A	blue
A_33_P3247599	ZNF805	blue
A_23_P112846	MTHFD2L	blue
A_23_P24709	OSBP	blue
A_23_P24083	PNLIPRP2	blue
A_23_P139740	PRMT8	blue
A_23_P13442	MICAL2	blue
A_24_P387875	KCNJ10	blue
A_23_P94795	TEAD4	blue
A_23_P70634	NMBR	blue
A_23_P63038	P3H1	blue
A_23_P125475	GABRQ	blue
A_33_P3380702	OR5L1	blue
A_23_P399897	KY	blue
A_23_P252882	CSN3	blue
A_23_P344568	FAM124A	blue
A_23_P65100	GALNT8	blue
A_33_P3844650	ANGPTL2	blue
A_33_P3412798	FRG2B	blue
A_33_P3227857	COX18	blue
A_23_P429601	GALNTL5	blue
A_33_P3249534	NEFM	blue
A_23_P45059	DOCK1	blue
A_24_P252462	TTPA	blue
A_33_P3297390	LINC02877	blue
A_33_P3389291	TEX9	blue
A_33_P3317508	GPR148	blue
A_33_P3374970	TRIM49D2	blue
A_23_P356494	SPINK5	blue
A_23_P27197	KRTAP4-5	blue
A_33_P3391578	RPL23AP64	blue
A_33_P3243008	KCNU1	blue
A_33_P3356462	C2CD4A	blue
A_24_P227141	ELF5	blue
A_33_P3411744	EGOT	blue
A_24_P234116	C1orf56	blue
A_33_P3349671	ERVI-1	blue
A_23_P406591	GUSBP5	blue
A_23_P403886	GLYAT	blue
A_33_P3870906	LOC100507634	blue
A_32_P4262	CFAP61	blue
A_23_P205900	NTRK3	blue
A_33_P3221808	FAM205BP	blue
A_33_P3741835	COL25A1-DT	blue
A_23_P26154	PLIN1	blue
A_23_P45324	TMEM35A	blue
A_33_P3314407	ENO4	blue
A_33_P3415255	VN1R1	blue
A_23_P319027	HECW1	blue
A_23_P65302	SPACA7	blue
A_33_P3237250	TTLL13	blue
A_23_P397468	OR10J1	blue
A_23_P42855	TEX47	blue
A_23_P59410	KIF25	blue
A_32_P106933	BCAR4	blue
A_23_P23090	PDC	blue
A_24_P170983	ESPNL	blue
A_33_P3405936	NTMT2	blue
A_33_P3340580	ZNF385C	blue
A_32_P105381	FAM47B	blue
A_23_P380309	DYNAP	blue
A_23_P426835	TEDC2-AS1	blue
A_24_P147169	PLA2G4F	blue
A_23_P54055	AJUBA	blue
A_33_P3225978	OR14A16	blue
A_23_P425990	MTUS2	blue
A_33_P3323238	CLUL1	blue
A_23_P167723	FBXL21P	blue
A_33_P3363685	OR52A5	blue
A_32_P204950	MARCHF11-DT	blue
A_33_P3213103	SKOR2	blue
A_23_P40856	LRTM1	blue
A_32_P314783	LOC100131496	blue
A_23_P116868	SLCO1C1	blue
A_24_P243741	ADAM22	blue
A_33_P3236382	ACTC1	blue
A_24_P73577	ALDH1A2	blue
A_32_P114746	SPATA46	blue
A_33_P3343531	OR5M8	blue
A_33_P3403107	PRR19	blue
A_33_P3283592	C5orf60	blue
A_33_P3262171	FER1L6	blue
A_33_P3857091	LINC02153	blue
A_23_P62336	CPXCR1	blue
A_24_P331704	KRT80	blue
A_33_P3266839	ZBTB8B	blue
A_23_P253484	AADAT	blue
A_32_P470868	ERICH6B	blue
A_33_P3420053	ZNF415	blue
A_33_P3709150	TBXT	blue
A_23_P307844	PHYHD1	blue
A_23_P212800	FGF5	blue
A_24_P201125	ZNF510	blue
A_23_P147900	POU6F2	blue
A_33_P3806558	LINC01904	blue
A_23_P82503	PEG10	blue
A_24_P14902	TAS2R42	blue
A_23_P168165	LINC00574	blue
A_23_P29057	KCNJ6	blue
A_24_P294408	PLA1A	blue
A_24_P68991	NKX6-1	blue
A_23_P81683	GPRC6A	blue
A_33_P3672756	LINC02806	blue
A_33_P3356877	OR13C3	blue
A_33_P3391285	OR9K2	blue
A_24_P228228	B4GALT6	blue
A_23_P137573	LEFTY2	blue
A_33_P3691758	OR4C1P	blue
A_23_P86315	HJV	blue
A_33_P3390918	FSD2	blue
A_32_P133884	TUSC1	blue
A_23_P120125	COLEC11	blue
A_23_P420209	GCNT3	blue
A_33_P3266192	GAS6-AS1	blue
A_32_P182439	POLD3	blue
A_23_P69941	EPB41L4A-DT	blue
A_33_P3270956	SAMD12	blue
A_33_P3223378	RAB6C-AS1	blue
A_33_P3220698	EPS8L1	blue
A_23_P212089	NFKBIZ	blue
A_23_P18465	RFC1	blue
A_24_P217234	SLC3A1	blue
A_33_P3281990	OR52E8	blue
A_23_P168882	TP53INP1	blue
A_33_P3326647	OTOG	blue
A_33_P3307945	KIAA2012	blue
A_23_P23292	RXRG	blue
A_23_P13338	INTS5	blue
A_23_P312999	CFAP299	blue
A_23_P309619	KIAA1671	blue
A_33_P3301915	USP51	blue
A_33_P3269631	NAALADL2	blue
A_23_P410128	WBP2NL	blue
A_23_P356004	KCNIP3	blue
A_24_P269779	CHST3	blue
A_33_P3395074	PLSCR3	blue
A_32_P99311	ZNF233	blue
A_23_P41750	SPZ1	blue
A_33_P3234635	NOTUM	blue
A_33_P3607359	C10orf88B	blue
A_23_P45025	MAPK10	blue
A_23_P131050	ACSBG2	blue
A_23_P1912	ZP1	blue
A_32_P142779	SPPL2C	blue
A_23_P10062	MGAT4C	blue
A_24_P33446	KRTAP5-AS1	blue
A_33_P3244543	TEX43	blue
A_33_P3376661	DMBT1L1	blue
A_33_P3366376	KRTAP27-1	blue
A_33_P3596355	LINC00622	blue
A_33_P3214869	KPNA7	blue
A_33_P3689678	LINC02537	blue
A_23_P431268	PLEKHA6	blue
A_23_P305205	KIAA0895	blue
A_33_P3300600	OR7G1	blue
A_33_P3264528	HOXA11	blue
A_32_P48949	C9orf129	blue
A_23_P118571	SOST	blue
A_33_P3312416	LOC154449	blue
A_24_P601831	LINC00326	blue
A_23_P105307	DGKA	blue
A_33_P3217364	SPATA31A3	blue
A_23_P113382	GRIP1	blue
A_24_P186608	DPY19L2P2	blue
A_23_P98763	LRTOMT	blue
A_23_P258748	C2orf83	blue
A_23_P7048	LINC01587	blue
A_33_P3243787	COL28A1	blue
A_23_P140375	NGB	blue
A_33_P3326075	CYP2C19	blue
A_33_P3224946	LOC401191	blue
A_33_P3266550	ABO	blue
A_23_P106236	FOXN3-AS2	blue
A_33_P3302861	RPGRIP1L	blue
A_23_P106922	CHST6	blue
A_32_P204205	SIX4	blue
A_23_P110299	TACR3	blue
A_33_P3313366	OR2B3	blue
A_23_P29735	BSN	blue
A_24_P104119	RHOF	blue
A_23_P388681	ELAVL1	blue
A_32_P464135	DACH2	blue
A_23_P18223	ITIH1	blue
A_24_P257511	BHMT	blue
A_24_P109071	KIF27	blue
A_24_P135255	SUGT1P3	blue
A_33_P3303319	PLPPR5	blue
A_24_P124647	SLC17A8	blue
A_32_P219660	SPANXA1	blue
A_33_P3462692	SNORA58	blue
A_33_P3245784	ZNF620	blue
A_33_P3243667	ZNF678	blue
A_33_P3391370	OR10AG1	blue
A_23_P65307	SLITRK6	blue
A_23_P218358	FBXW10	blue
A_24_P206328	PDE1C	blue
A_33_P3259890	RGMB-AS1	blue
A_23_P69863	PCDHB5	blue
A_33_P3285334	LINC02593	blue
A_33_P3226575	TTC6	blue
A_32_P790284	KATNAL2	blue
A_33_P3423959	DBX2	blue
A_23_P427587	FGF19	blue
A_24_P289709	HBG2	blue
A_24_P124349	PDGFD	blue
A_23_P326414	LINC00602	blue
A_23_P357284	GPR4	blue
A_33_P3351092	KRTAP20-2	blue
A_23_P111621	GTF2IRD1	blue
A_23_P142174	FOXA3	blue
A_23_P254978	TATDN1	blue
A_33_P3289227	DNALI1	blue
A_33_P3215550	LIPJ	blue
A_23_P49459	REXO5	blue
A_23_P71530	TNFRSF11B	blue
A_23_P51311	LELP1	blue
A_23_P316511	HOXB3	blue
A_23_P41395	CCKAR	blue
A_33_P3483634	LINC02995	blue
A_23_P36624	TAS2R7	blue
A_24_P116909	MALT1	blue
A_32_P177539	IRX6	blue
A_23_P1641	RCE1	blue
A_24_P81947	CORO1C	blue
A_33_P3350972	LINC03007	blue
A_33_P3405591	LOC101929106	blue
A_23_P52499	SLC18A2	blue
A_23_P342585	RIMS1	blue
A_23_P49862	TRPV3	blue
A_23_P12533	ANKRD30A	blue
A_33_P3311165	ZNF516-DT	blue
A_33_P3500631	SLC7A11-AS1	blue
A_33_P3385732	OR52L1	blue
A_23_P215790	EGFR	blue
A_24_P365322	ZNF709	blue
A_23_P129835	PPP1R1B	blue
A_33_P3261710	FTLP10	blue
A_24_P234856	CAMLG	blue
A_23_P24529	NKAPD1	blue
A_23_P49145	ZG16	blue
A_33_P3768196	LINC01226	blue
A_33_P3235816	DPY19L2P1	blue
A_33_P3256168	SNX30	blue
A_24_P281439	OR2T5	blue
A_23_P371168	TRIM60	blue
A_33_P3327504	OR51V1	blue
A_33_P3410889	DEFB133	blue
A_23_P23502	OR6N1	blue
A_33_P3773595	BALR6	blue
A_33_P3854953	LINC02372	blue
A_23_P107116	RNF112	blue
A_23_P112859	CST1	blue
A_23_P329945	HIPK4	blue
A_32_P89899	GABRG1	blue
A_33_P3210735	LRRC55	blue
A_23_P204246	PHC1	blue
A_33_P3280631	OR52E6	blue
A_23_P129058	USP8	blue
A_24_P309069	GBX1	blue
A_23_P161659	SYT13	blue
A_33_P3348061	CABP7	blue
A_23_P201764	DHDDS	blue
A_23_P421436	ADD2	blue
A_24_P68783	IL36RN	blue
A_33_P3433258	LINC02232	blue
A_24_P273253	AHNAK2	blue
A_23_P70468	OR2B6	blue
A_23_P410224	C6orf52	blue
A_32_P81676	MIR124-1HG	blue
A_23_P142708	LMAN2L	blue
A_23_P215449	BAZ1B	blue
A_23_P379692	C14orf178	blue
A_23_P404698	COL6A5	blue
A_23_P340308	TAS2R19	blue
A_23_P124946	CMYA5	blue
A_23_P44867	AMBN	blue
A_24_P286569	LANCL2	blue
A_23_P150483	TRIM51	blue
A_23_P105873	TRPC4	blue
A_23_P350555	TCP10L	blue
A_23_P97892	LDB1	blue
A_23_P384761	GATA4	blue
A_24_P246293	FDXACB1	blue
A_23_P105227	ME3	blue
A_23_P56913	CIB4	blue
A_24_P170234	RNF148	blue
A_24_P332218	GPR149	blue
A_33_P3380383	TIFAB	blue
A_23_P110403	PDLIM3	blue
A_23_P328766	ZNF519	blue
A_33_P3301489	LINC02743	blue
A_32_P172141	CDON	blue
A_33_P3373313	LINC01142	blue
A_24_P281403	OR4C46	blue
A_24_P6125	KCNJ4	blue
A_24_P254084	ZNF69	blue
A_24_P58501	OR4F4	blue
A_24_P269551	CLVS1	blue
A_23_P380871	DEFB105B	blue
A_24_P106624	MEOX2	blue
A_33_P3385725	OR52M1	blue
A_23_P368847	WFDC10A	blue
A_32_P91546	TDRG1	blue
A_23_P2258	CCDC62	blue
A_23_P92999	CDH9	blue
A_33_P3267435	LINC02209	blue
A_23_P417974	AQP11	blue
A_23_P371254	TAS2R43	blue
A_33_P3308476	POM121L2	blue
A_33_P3297005	EME2	blue
A_23_P125383	TMEFF2	blue
A_33_P3401397	LINC02902	blue
A_23_P502060	AQP6	blue
A_33_P3422085	SPANXN2	blue
A_33_P3222124	OR6B3	blue
A_33_P3290874	OR4F15	blue
A_33_P3250521	NEK5	blue
A_33_P3239295	PRODH	blue
A_24_P143189	TMSB4XP8	blue
A_33_P3249160	FAM47C	blue
A_24_P12690	IDO2	blue
A_23_P69100	ARHGEF26	blue
A_24_P82749	CD37	blue
A_24_P11131	SRRM1	blue
A_23_P87982	ATP12A	blue
A_33_P3462975	LINC01242	blue
A_23_P411772	PCDHGB2	blue
A_23_P503059	CNTN5	blue
A_33_P3776564	LOC158434	blue
A_33_P3264667	CYP26C1	blue
A_23_P211110	SIM2	blue
A_33_P3732844	LINC02067	blue
A_23_P424561	RHOV	blue
A_23_P396858	FZD8	blue
A_33_P3399318	GNG12	blue
A_24_P230026	ADAM5	blue
A_23_P60079	ANGPT2	blue
A_33_P3340615	PON1	blue
A_24_P359671	NTNG1	blue
A_33_P3421923	CADM3	blue
A_33_P3334005	TMEM132E-DT	blue
A_23_P36905	MLNR	blue
A_23_P165247	DAZAP1	blue
A_32_P125338	FAM43B	blue
A_24_P400507	EOGT	blue
A_24_P11061	CSAG1	blue
A_33_P3270996	TMEM207	blue
A_23_P54100	ESR2	blue
A_23_P353125	FSIP1	blue
A_33_P3406552	LINC01931	blue
A_33_P3615334	LINC01344	blue
A_23_P24485	NFRKB	blue
A_23_P13772	TBX3	blue
A_23_P50990	CENPO	blue
A_33_P3393341	LPIN3	blue
A_33_P3266863	TMEM53	blue
A_23_P73632	NR0B1	blue
A_32_P108156	MIR155HG	blue
A_33_P3397496	F13B	blue
A_23_P79108	ATP8B3	blue
A_23_P500400	ABCA6	blue
A_23_P55251	ITGA3	blue
A_33_P3423375	OR52B6	blue
A_23_P370494	PCDHGB7	blue
A_24_P124370	PARVA	blue
A_24_P276932	ATP6V1C2	blue
A_33_P3738799	SLC25A48-AS1	blue
A_23_P114307	P2RY4	blue
A_33_P3322949	DIP2C-AS1	blue
A_24_P101651	CSAG4	blue
A_33_P3777165	GOLGA4-AS1	blue
A_23_P31161	CPA2	blue
A_33_P3872301	SNAR-C3	blue
A_32_P222460	TP53TG3HP	blue
A_32_P357301	PPHLN1	blue
A_23_P54340	MEGF11	blue
A_24_P879740	MAP1B	blue
A_23_P27744	FBXO46	blue
A_23_P9496	LHX3	blue
A_23_P115190	NGF	blue
A_23_P214408	UNC93A	blue
A_23_P163697	SYT17	blue
A_23_P207154	CSH2	blue
A_23_P54681	TOX3	blue
A_23_P147563	PPM1L	blue
A_23_P313550	SLC25A41	blue
A_24_P376047	KLK4	blue
A_33_P3374324	OR51I1	blue
A_23_P435941	SAMD1	blue
A_33_P3393200	SRRM4	blue
A_23_P347610	HAVCR1	blue
A_33_P3237507	C4orf50	blue
A_23_P147439	ATXN2L	blue
A_23_P167683	GDNF	blue
A_23_P19938	KDELR2	blue
A_23_P145054	FAM162B	blue
A_23_P307860	SVOPL	blue
A_23_P149064	PTPRU	blue
A_23_P15450	TMEM100	blue
A_23_P124427	NEK1	blue
A_24_P400130	KRTAP7-1	blue
A_24_P405631	FEZF2	blue
A_33_P3282060	FAM186A	blue
A_23_P86064	HHIPL2	blue
A_23_P408376	HSPA12A	blue
A_33_P3228450	FXYD3	blue
A_24_P255233	RAMP2-AS1	blue
A_23_P383009	IGFBP5	blue
A_23_P158570	ACADSB	blue
A_23_P251486	COLEC10	blue
A_33_P3403693	PCDHA1	blue
A_23_P131089	KANK3	blue
A_33_P3260684	OR2T6	blue
A_33_P3282733	LOC100131395	blue
A_23_P114934	MAEL	blue
A_33_P3268783	AMZ1	blue
A_33_P3394833	FOXL2NB	blue
A_33_P3219651	BMPER	blue
A_32_P201773	AMMECR1	blue
A_23_P255618	NRSN1	blue
A_23_P86532	BICC1	blue
A_33_P3402545	LINC00636	blue
A_23_P159974	KLHL13	blue
A_23_P132237	C22orf31	blue
A_23_P331211	B4GALNT2	blue
A_33_P3249696	DLGAP1-AS5	blue
A_23_P356646	TEKT4P2	blue
A_23_P33326	ADRA1B	blue
A_24_P211420	SPEF1	blue
A_32_P121834	IQCF1	blue
A_23_P76291	PRR4	blue
A_24_P606538	GGNBP1	blue
A_24_P74896	ADGRD2	blue
A_32_P72492	TEX55	blue
A_23_P45108	QRICH1	blue
A_23_P22134	BNC1	blue
A_23_P25176	TBX5	blue
A_33_P3222977	TEKT5	blue
A_23_P81408	MAT2B	blue
A_23_P433798	PODNL1	blue
A_33_P3418833	FLRT3	blue
A_23_P427014	CLDN8	blue
A_33_P3221971	GDPGP1	blue
A_23_P325155	CD200R1	blue
A_33_P3246026	DEFB131A	blue
A_33_P3279286	NANOGNB	blue
A_32_P309404	SLC22A3	blue
A_33_P3744415	LINC01010	blue
A_33_P3261132	CYCSP52	blue
A_23_P92120	SNTN	blue
A_33_P3322363	HMSD	blue
A_24_P892494	LINC01096	blue
A_23_P161297	OGDHL	blue
A_23_P387184	NHSL1	blue
A_23_P366936	KRT6C	blue
A_23_P306346	CARNMT1	blue
A_23_P312383	C5orf64	blue
A_23_P250644	CDKN2AIPNL	blue
A_23_P370666	GLYATL1	blue
A_24_P224116	PLA2G1B	blue
A_24_P363408	HEY2	blue
A_23_P51918	SEC16B	blue
A_24_P589266	SH3RF3	blue
A_23_P37088	RDH12	blue
A_33_P3213792	KCNK4	blue
A_24_P194081	FXYD5	blue
A_23_P360964	DACT3	blue
A_23_P128008	CCDC81	blue
A_24_P215882	ARHGDIG	blue
A_23_P53884	MAB21L1	blue
A_23_P399864	RBMXL3	blue
A_33_P3275873	SFTPB	blue
A_23_P370786	OR2L13	blue
A_33_P3270514	HAND2-AS1	blue
A_32_P345659	XIRP1	blue
A_24_P462853	FAM238C	blue
A_23_P83931	NET1	blue
A_23_P207345	ADAM11	blue
A_23_P118234	CES5A	blue
A_24_P406754	LOXL4	blue
A_24_P323997	TPRX1	blue
A_32_P29965	MAGEA9	blue
A_33_P3335266	LOC93463	blue
A_33_P3348564	OR9G1	blue
A_33_P3360565	ZNF474	blue
A_23_P1523	RHOD	blue
A_23_P257668	TTC26	blue
A_23_P68669	CHODL	blue
A_33_P3377346	FGD5P1	blue
A_23_P304897	BDKRB2	blue
A_33_P3729002	LOC401471	blue
A_24_P344976	ARR3	blue
A_23_P82567	PRSS58	blue
A_33_P3325685	SMIM21	blue
A_23_P422018	SPRR4	blue
A_24_P336137	C22orf23	blue
A_24_P100650	EQTN	blue
A_24_P291658	ADH1A	blue
A_24_P244699	NUDT15	blue
A_24_P314585	ERAS	blue
A_24_P275073	ADAMTS14	blue
A_32_P701268	MED12L	blue
A_23_P103971	CYP4Z1	blue
A_23_P326020	CSMD3	blue
A_23_P83134	GAS1	blue
A_33_P3791263	OLFM3	blue
A_33_P3228014	SCGB1D4	blue
A_23_P120243	HOXD1	blue
A_23_P200685	MTARC2	blue
A_23_P136246	COX7B2	blue
A_23_P150648	KCNQ1DN	blue
A_32_P204137	GABRA4	blue
A_33_P3539345	MYO6	blue
A_33_P3401003	LINC02860	blue
A_32_P165933	IQCF2	blue
A_32_P86067	ZIC1	blue
A_32_P193583	FAM218A	blue
A_23_P31453	STEAP1	blue
A_32_P225816	PRDM16	blue
A_23_P60488	ODF2	blue
A_23_P316064	ZACN	blue
A_23_P353679	LENEP	blue
A_33_P3224090	LINC01579	blue
A_23_P434416	SOX1	blue
A_23_P168357	CPA1	blue
A_24_P181295	ARMH4	blue
A_23_P356717	ANKS1B	blue
A_23_P99063	LUM	blue
A_23_P163227	CKMT1A	blue
A_23_P324319	SPAG11B	blue
A_24_P838448	CASC15	blue
A_24_P51080	NR2F1-AS1	blue
A_23_P350396	CDSN	blue
A_33_P3224535	OR5D18	blue
A_23_P364414	PCDHGA9	blue
A_33_P3274821	LINC01257	blue
A_23_P154358	PROM2	blue
A_33_P3389237	UGT2A2	blue
A_33_P3356935	COLCA1	blue
A_33_P3381097	OR10V1	blue
A_32_P101779	SEC14L3	blue
A_33_P3373765	DRD4	blue
A_33_P3320159	GSDMC	blue
A_33_P3278103	LOC101448202	blue
A_32_P108107	DEFB119	blue
A_24_P320410	IL9	blue
A_33_P3818787	LOC344967	blue
A_23_P344578	SAXO1	blue
A_33_P3650353	SNORA33	blue
A_33_P3354836	OR4P4	blue
A_23_P128574	ENOX1	blue
A_23_P361744	ATXN3L	blue
A_23_P137484	L1TD1	blue
A_23_P324813	BCL6B	blue
A_33_P3407469	MYH7B	blue
A_23_P311713	CFAP46	blue
A_23_P394986	CREG2	blue
A_33_P3740427	LINC00700	blue
A_33_P3315564	SULT1C3	blue
A_24_P271149	IGLON5	blue
A_33_P3228985	ZNF705D	blue
A_23_P117095	FGF23	blue
A_33_P3373014	PRSS51	blue
A_33_P3260377	CRISPLD1	blue
A_33_P3411155	C4orf54	blue
A_32_P181638	BVES	blue
A_24_P734268	C9orf57	blue
A_23_P27400	HAS1	blue
A_33_P3318653	OR5H6	blue
A_23_P25868	NAA30	blue
A_24_P404840	GJB1	blue
A_33_P3421243	AFP	blue
A_33_P3701149	LINC00475	blue
A_23_P58464	PCDHB6	blue
A_33_P3237522	RANBP3-DT	blue
A_23_P147665	OLFML1	blue
A_33_P3773168	LINC01622	blue
A_23_P317465	RAB8B	blue
A_33_P3308142	OR4F13P	blue
A_33_P3401586	EFCAB10	blue
A_24_P344416	DSC3	blue
A_33_P3357600	TRIM3	blue
A_33_P3797403	LOC283387	blue
A_23_P410110	ZNF22-AS1	blue
A_23_P67151	OLFM2	blue
A_23_P38584	KRT27	blue
A_24_P349807	GARIN5B	blue
A_23_P326009	ZNF471	blue
A_24_P298723	TTTY20	blue
A_24_P348203	LRRC8E	blue
A_33_P3268487	ABAT	blue
A_23_P160940	ABCA4	blue
A_33_P3398513	C1GALT1C1L	blue
A_33_P3339070	MANCR	blue
A_23_P429425	ST6GAL2	blue
A_23_P19020	SNCAIP	blue
A_33_P3229437	KC6	blue
A_23_P76332	RFX4	blue
A_24_P334378	UGT2A3	blue
A_33_P3344334	KCNH5	blue
A_23_P250607	PLS3	blue
A_23_P300867	MIPOL1	blue
A_33_P3366758	ST8SIA6	blue
A_23_P425332	PPP4R4	blue
A_33_P3213508	SPATA48	blue
A_23_P140928	TMC7	blue
A_24_P383762	RASGEF1C	blue
A_23_P169819	EPHA3	blue
A_24_P3249	RARB	blue
A_23_P50674	IZUMO4	blue
A_24_P340247	IZUMO1	blue
A_23_P397293	LY6K	blue
A_24_P389415	PNMA2	blue
A_24_P126406	DNAH17	blue
A_33_P3308232	FAM224A	blue
A_33_P3329339	THRB-AS1	blue
A_23_P67453	TNNI3	blue
A_32_P416161	XKRX	blue
A_33_P3270104	CALHM4	blue
A_23_P63521	LCE2C	blue
A_24_P870620	PTN	blue
A_33_P3699565	LOC285422	blue
A_23_P202708	MADD	blue
A_23_P94472	FBP2	blue
A_23_P324754	CEMIP	blue
A_24_P795371	NR2F2-AS1	blue
A_24_P943922	CACHD1	blue
A_32_P27479	NLRP11	blue
A_33_P3244906	VSX2	blue
A_32_P944252	TTTY4C	blue
A_33_P3403153	C1QTNF2	blue
A_33_P3417667	C18orf15	blue
A_23_P393749	CATSPER3	blue
A_33_P3255001	LINC00691	blue
A_33_P3659992	LINC01192	blue
A_24_P200854	HOXA2	blue
A_23_P342053	RBBP6	blue
A_23_P90855	FARP2	blue
A_24_P687326	FAM225A	blue
A_23_P501770	ATRIP	blue
A_23_P83012	INSL6	blue
A_23_P401055	SOX2	blue
A_32_P195647	KLHL15	blue
A_23_P388061	DRD1	blue
A_23_P42331	HMGA1	blue
A_24_P120734	LINC00525	blue
A_23_P134663	BAALC	blue
A_24_P212074	METTL21C	blue
A_33_P3530868	LINC01743	blue
A_33_P3225066	DNAJC12	blue
A_23_P357860	SEC62	blue
A_23_P43684	BNC2	blue
A_23_P79259	SH3BP4	blue
A_33_P3217639	ARMS2	blue
A_33_P3214061	KATNBL1P6	blue
A_23_P79591	APOB	blue
A_33_P3296582	ARSJ	blue
A_32_P386636	FAM170A	blue
A_33_P3409939	GNAT3	blue
A_32_P24376	KRTAP2-3	blue
A_33_P3221034	SMIM17	blue
A_33_P3257182	MYBPC2	blue
A_23_P349966	TMEM130	blue
A_33_P3269791	NPBWR2	blue
A_23_P337642	ATP2B3	blue
A_23_P169097	CCN4	blue
A_32_P78101	IGSF21	blue
A_24_P349196	CCDC30	blue
A_23_P510	PLD5	blue
A_23_P363301	PDCL2	blue
A_23_P171107	CCNB3	blue
A_23_P212241	CHL1	blue
A_32_P183765	ERBB4	blue
A_24_P208436	PDE1A	blue
A_33_P3217403	TRIM67-AS1	blue
A_32_P70056	SPATA42	blue
A_23_P89422	ABCA10	blue
A_33_P3351693	CASP4LP	blue
A_24_P73535	C14orf119	blue
A_33_P3337574	FGF14-IT1	blue
A_33_P3377514	HOXA1	blue
A_23_P128023	OR51B4	blue
A_23_P340868	GLRA3	blue
A_23_P64879	KCNJ8	blue
A_24_P220822	STPG2	blue
A_33_P3303905	OR52E4	blue
A_33_P3325543	C10orf53	blue
A_23_P360744	RAG1	blue
A_23_P18672	GBA3	blue
A_23_P80954	SLC26A1	blue
A_24_P83678	MMS22L	blue
A_33_P3368201	PAFAH1B2P2	blue
A_32_P15512	CFAP276	blue
A_24_P352637	TSSK4	blue
A_32_P184168	LOC441052	blue
A_23_P72387	AFAP1	blue
A_23_P126584	CD5L	blue
A_23_P23564	PIP5K1A	blue
A_24_P315346	POM121L8P	blue
A_33_P3359801	NKX2-4	blue
A_24_P244706	SSTR1	blue
A_33_P3226357	FOXE1	blue
A_23_P434919	RAB42	blue
A_23_P202837	CCND1	blue
A_33_P3299055	FER1L5	blue
A_23_P35293	GJB5	blue
A_24_P102880	NAV1	blue
A_33_P3397525	WNT4	blue
A_33_P3362291	LINC01181	blue
A_33_P3222947	TMEM114	blue
A_33_P3246703	LINC00484	blue
A_23_P132845	CLCN2	blue
A_33_P3373388	GABRA1	blue
A_23_P90220	ZNF585A	blue
A_33_P3402284	NRAD1	blue
A_23_P91636	POM121L9P	blue
A_23_P257962	GRIN1	blue
A_23_P94517	BRINP1	blue
A_23_P29282	NPTXR	blue
A_23_P34637	REN	blue
A_33_P3265314	LINC00452	blue
A_23_P64214	PCSK7	blue
A_33_P3579391	SNORA77	blue
A_23_P66637	SGCA	blue
A_24_P203308	STRA8	blue
A_33_P3264910	NKX6-2	blue
A_23_P337917	PPFIBP1	blue
A_33_P3358815	DEFB103A	blue
A_23_P62588	CALML6	blue
A_23_P9465	FPGS	blue
A_33_P3360122	FAM181A-AS1	blue
A_23_P217178	MAGEC1	blue
A_24_P35228	GRHL2	blue
A_23_P123308	TEX15	blue
A_33_P3274299	WIPF3	blue
A_23_P152428	MARVELD3	blue
A_23_P428260	STEAP2	blue
A_23_P74870	MROH9	blue
A_24_P892472	EMX2OS	blue
A_23_P336663	SLC7A13	blue
A_23_P11295	CMC4	blue
A_24_P280664	GBP7	blue
A_33_P3680789	PROSER2-AS1	blue
A_24_P273756	TP63	blue
A_23_P54230	ZC3H14	blue
A_23_P432272	UNC79	blue
A_23_P36795	SYT1	blue
A_23_P21376	MAGI2	blue
A_24_P655458	TREML4	blue
A_24_P680908	ZNF708	blue
A_23_P424878	ARHGAP39	blue
A_23_P393015	MYL10	blue
A_23_P28120	SIX2	blue
A_33_P3209391	LOC729681	blue
A_24_P460419	LRRC10B	blue
A_33_P3415265	CPLX4	blue
A_32_P202013	INSYN2A	blue
A_33_P3223701	SPATA16	blue
A_33_P3501721	LOC100126447	blue
A_23_P57268	CXADR	blue
A_33_P3285032	OR10A3	blue
A_32_P169406	LINC02381	blue
A_32_P67526	CFAP221	blue
A_24_P27234	SOX5	blue
A_23_P382000	AKR1D1	blue
A_23_P333951	DNAH14	blue
A_24_P22800	PSG11	blue
A_24_P378402	ZNF597	blue
A_23_P311780	LYPD4	blue
A_33_P3416513	C8orf74	blue
A_33_P3764663	MKRN9P	blue
[truncated: 18,821 more rows]
